# Supplementary material for: 1-Ethyl­sulfinyl-2-(4-iodo­phen­yl)naphtho­[2,1-b]furan
Source: Acta Crystallogr Sect E Struct Rep Online. 2010 Jul 31;66(Pt 8):o2128. doi: 10.1107/S1600536810029144 (PMC3007305; doi:10.1107/S1600536810029144)
Supplement: Supplementary file 1 [file e-66-o2128-sup1.cif]

##############################################################################
###                                                                        ###
###        Electronic paper (Acta Crystallographica Section E)             ###
###                                                                        ###
##############################################################################
#                                                                            #
# This CIF contains the data in a paper accepted for publication in Acta     #
# Crystallographica Section E. It conforms to the requirements of Notes      #
# for Authors for Section E, and has been peer reviewed under the auspices   #
# of the IUCr Commission on Journals.                                        #
#                                                                            #
# Full details of the Crystallographic Information File format               #
# are given in the paper "The Crystallographic Information File (CIF):       #
# a New Standard Archive File for Crystallography" by S. R. Hall, F. H.      #
# Allen and I. D. Brown [Acta Cryst. (1991), A47, 655-685].                  #
#                                                                            #
# The current version of the core CIF dictionary is obtainable from          #
# ftp://ftp.iucr.org/pub/cif_core.dic. The current version number is 2.4.    #
#                                                                            #
# Software is freely available for graphical display of the structure(s) in  #
# this CIF.  For information consult the CIF home page http://www.iucr.org/  #
# cif/home.html                                                              #
#                                                                            #
# This file may be used for bona fide research purposes within the           #
# scientific community so long as proper attribution is given to the journal # 
# article from which it was obtained.                                        #
#                                                                            #
##############################################################################
                                             
data_I
_audit_creation_method     'form.cif (version 2.0)'
_journal_data_validation_number     ?
_journal_date_recd_electronic     2010-07-09
_journal_date_accepted     2010-07-21
_journal_name_full     'Acta Crystallographica, Section E'
_journal_year     2010
_journal_volume     66
_journal_issue      8
_journal_page_first     o2128
_journal_page_last     o2128
_journal_paper_category     QO
_journal_coeditor_code     DS2042
_publ_contact_author_name     'Prof. Uk Lee'
_publ_contact_author_address
;
 Department of Chemistry, Pukyong National University, 599-1 Daeyeon 3-dong
 Nam-gu, Busan 608-737, Republic of Korea
;
_publ_contact_author_email     'uklee@pknu.ac.kr'
_publ_contact_author_fax     '+82-51-629-5583'
_publ_contact_author_phone     '+82-51-629-5596'
_publ_section_title
;
1-Ethylsulfinyl-2-(4-iodophenyl)naphtho[2,1-<i>b</i>]furan
;
loop_
    _publ_author_name
    _publ_author_address
    'Choi, Hong Dae'
;
 Department of Chemistry, Dongeui University, San 24 Kaya-dong Busanjin-gu,
 Busan 614-714, Republic of Korea
;
    'Seo, Pil Ja'
;
 Department of Chemistry, Dongeui University, San 24 Kaya-dong Busanjin-gu,
 Busan 614-714, Republic of Korea
;
    'Son, Byeng Wha'
;
 Department of Chemistry, Pukyong National University, 599-1 Daeyeon 3-dong
 Nam-gu, Busan 608-737, Republic of Korea
;
    'Lee, Uk'
;
 Department of Chemistry, Pukyong National University, 599-1 Daeyeon 3-dong
 Nam-gu, Busan 608-737, Republic of Korea
;
_publ_section_synopsis     .
_chemical_name_systematic
;
1-Ethylsulfinyl-2-(4-iodophenyl)naphtho[2,1-<i>b</i>]furan
;
_chemical_name_common     ?
_chemical_formula_moiety     'C20 H15 I O2 S'
_chemical_formula_sum     'C20 H15 I O2 S'
_chemical_formula_iupac     'C20 H15 I O2 S'
_chemical_formula_weight     446.28
_chemical_melting_point     ?
_symmetry_cell_setting     monoclinic
_symmetry_space_group_name_H-M     'P21/c'
_symmetry_space_group_name_Hall     ?
loop_
    _symmetry_equiv_pos_as_xyz
    'x, y, z'
    '-x, y+1/2, -z+1/2'
    '-x, -y, -z'
    'x, -y-1/2, z-1/2'
_cell_length_a     9.1240(5)
_cell_length_b     12.4302(6)
_cell_length_c     15.8520(8)
_cell_angle_alpha     90.00
_cell_angle_beta     105.899(2)
_cell_angle_gamma     90.00
_cell_volume     1729.05(15)
_cell_formula_units_Z     4
_cell_measurement_reflns_used     3937
_cell_measurement_theta_min     2.11
_cell_measurement_theta_max     27.49
_cell_measurement_temperature     174(2)
_exptl_crystal_description     'block'
_exptl_crystal_colour     'colourless'
_exptl_crystal_size_max     0.27
_exptl_crystal_size_mid     0.23
_exptl_crystal_size_min     0.10
_exptl_crystal_density_diffrn     1.714
_exptl_crystal_density_meas     ?
_exptl_crystal_density_method     'not measured'
_exptl_crystal_F_000     880
_exptl_absorpt_coefficient_mu     1.982
_exptl_absorpt_correction_type     multi-scan
_exptl_absorpt_process_details     '(SADABS; Bruker, 2009)'
_exptl_absorpt_correction_T_min     0.6187
_exptl_absorpt_correction_T_max     0.8249
_exptl_special_details     ?
_diffrn_ambient_temperature     174(2)
_diffrn_radiation_type     MoK\a
_diffrn_radiation_wavelength     0.71073
_diffrn_radiation_source     'rotating anode'
_diffrn_radiation_monochromator     'graphite multilayer'
_diffrn_measurement_device_type     'Bruker SMART APEXII CCD'
_diffrn_measurement_method     '\f and \w scans'
_diffrn_detector_area_resol_mean     10.0
_diffrn_reflns_number     14865
_diffrn_reflns_av_R_equivalents     0.0382
_diffrn_reflns_av_sigmaI/netI     0.0324
_diffrn_reflns_theta_min     2.11
_diffrn_reflns_theta_max     27.49
_diffrn_reflns_theta_full     27.49
_diffrn_measured_fraction_theta_max     0.994
_diffrn_measured_fraction_theta_full     0.994
_diffrn_reflns_limit_h_min     -11
_diffrn_reflns_limit_h_max     11
_diffrn_reflns_limit_k_min     -16
_diffrn_reflns_limit_k_max     13
_diffrn_reflns_limit_l_min     -20
_diffrn_reflns_limit_l_max     19
_diffrn_standards_number     0
_diffrn_standards_interval_count     .
_diffrn_standards_interval_time     .
_diffrn_standards_decay_%     ?
_refine_special_details
;
 Refinement of F^2^ against ALL reflections.  The weighted R-factor wR and
 goodness of fit S are based on F^2^, conventional R-factors R are based
 on F, with F set to zero for negative F^2^. The threshold expression of
 F^2^ > 2sigma(F^2^) is used only for calculating R-factors(gt) etc. and is
 not relevant to the choice of reflections for refinement.  R-factors based
 on F^2^ are statistically about twice as large as those based on F, and R-
 factors based on ALL data will be even larger.
;
_reflns_number_total     3937
_reflns_number_gt     3511
_reflns_threshold_expression     I>2\s(I)
_refine_ls_structure_factor_coef     Fsqd
_refine_ls_matrix_type     full
_refine_ls_R_factor_all     0.0320
_refine_ls_R_factor_gt     0.0284
_refine_ls_wR_factor_gt     0.0813
_refine_ls_wR_factor_ref     0.0837
_refine_ls_goodness_of_fit_ref     1.087
_refine_ls_restrained_S_all     1.087
_refine_ls_number_reflns     3937
_refine_ls_number_parameters     218
_refine_ls_number_restraints     0
_refine_ls_hydrogen_treatment     constr
_refine_ls_weighting_scheme     calc
_refine_ls_weighting_details
         'calc w=1/[\s^2^(Fo^2^)+(0.0453P)^2^+0.6527P] where P=(Fo^2^+2Fc^2^)/3'
_atom_sites_solution_hydrogens     difmap
_atom_sites_solution_primary     direct
_atom_sites_solution_secondary     difmap
_refine_ls_shift/su_max     0.001
_refine_ls_shift/su_mean     0.000
_refine_diff_density_max     0.370
_refine_diff_density_min     -1.284
_refine_ls_extinction_method     none
_refine_ls_extinction_coef     ?
loop_
    _atom_type_symbol
    _atom_type_description
    _atom_type_scat_dispersion_real
    _atom_type_scat_dispersion_imag
    _atom_type_scat_source
    'C' 'C' 0.0033 0.0016
                         'International Tables Vol C Tables 4.2.6.8 and 6.1.1.4'
    'H' 'H' 0.0000 0.0000
                         'International Tables Vol C Tables 4.2.6.8 and 6.1.1.4'
    'O' 'O' 0.0106 0.0060
                         'International Tables Vol C Tables 4.2.6.8 and 6.1.1.4'
    'S' 'S' 0.1246 0.1234
                         'International Tables Vol C Tables 4.2.6.8 and 6.1.1.4'
    'I' 'I' -0.4742 1.8119
                         'International Tables Vol C Tables 4.2.6.8 and 6.1.1.4'
_computing_data_collection     '<i>APEX2</i> (Bruker, 2009)'
_computing_cell_refinement     '<i>SAINT</i> (Bruker, 2009)'
_computing_data_reduction     '<i>SAINT</i> (Bruker, 2009)'
_computing_structure_solution     '<i>SHELXS97</i> (Sheldrick, 2008)'
_computing_structure_refinement     '<i>SHELXL97</i> (Sheldrick, 2008)'
_computing_molecular_graphics
        '<i>ORTEP-3</i> (Farrugia, 1997) and <i>DIAMOND</i> (Brandenburg, 1998)'
_computing_publication_material     '<i>SHELXL97</i>'
loop_
    _atom_site_type_symbol
    _atom_site_label
    _atom_site_fract_x
    _atom_site_fract_y
    _atom_site_fract_z
    _atom_site_U_iso_or_equiv
    _atom_site_adp_type
    _atom_site_calc_flag
    _atom_site_refinement_flags
    _atom_site_occupancy
    _atom_site_disorder_assembly
    _atom_site_disorder_group
    I I 0.00380(2) 0.277333(14) 0.601089(11) 0.03776(9) Uani d . 1 . .
    S S 0.45899(6) 0.76556(4) 0.55355(4) 0.02160(13) Uani d . 1 . .
    O O1 0.70925(17) 0.52550(13) 0.67638(10) 0.0239(3) Uani d . 1 . .
    O O2 0.48599(18) 0.87424(14) 0.59467(10) 0.0285(4) Uani d . 1 . .
    C C1 0.6068(2) 0.67815(18) 0.60936(13) 0.0205(4) Uani d . 1 . .
    C C2 0.7714(2) 0.69096(19) 0.63592(13) 0.0213(4) Uani d . 1 . .
    C C3 0.8780(3) 0.77275(18) 0.62844(15) 0.0238(5) Uani d . 1 . .
    C C4 0.8389(3) 0.8777(2) 0.59683(15) 0.0275(5) Uani d . 1 . .
    H H4 0.7348 0.8988 0.5798 0.033 Uiso calc R 1 . .
    C C5 0.9491(3) 0.9498(2) 0.59032(17) 0.0364(6) Uani d . 1 . .
    H H5 0.9206 1.0196 0.5674 0.044 Uiso calc R 1 . .
    C C6 1.1048(3) 0.9209(3) 0.61747(18) 0.0406(7) Uani d . 1 . .
    H H6 1.1807 0.9712 0.6128 0.049 Uiso calc R 1 . .
    C C7 1.1455(3) 0.8211(3) 0.65028(16) 0.0359(6) Uani d . 1 . .
    H H7 1.2505 0.8026 0.6688 0.043 Uiso calc R 1 . .
    C C8 1.0358(3) 0.7438(2) 0.65766(15) 0.0289(5) Uani d . 1 . .
    C C9 1.0814(3) 0.6397(2) 0.69298(15) 0.0311(5) Uani d . 1 . .
    H H9 1.1868 0.6221 0.7095 0.037 Uiso calc R 1 . .
    C C10 0.9800(3) 0.5649(2) 0.70387(15) 0.0292(5) Uani d . 1 . .
    H H10 1.0113 0.4967 0.7297 0.035 Uiso calc R 1 . .
    C C11 0.8256(2) 0.59444(19) 0.67454(14) 0.0230(4) Uani d . 1 . .
    C C12 0.5766(2) 0.57813(18) 0.63581(13) 0.0206(4) Uani d . 1 . .
    C C13 0.4390(2) 0.51475(17) 0.62874(13) 0.0203(4) Uani d . 1 . .
    C C14 0.4302(3) 0.44819(18) 0.69846(14) 0.0242(5) Uani d . 1 . .
    H H14 0.5106 0.4485 0.7512 0.029 Uiso calc R 1 . .
    C C15 0.3056(3) 0.38198(19) 0.69132(15) 0.0259(5) Uani d . 1 . .
    H H15 0.3000 0.3372 0.7389 0.031 Uiso calc R 1 . .
    C C16 0.1890(3) 0.38172(18) 0.61392(14) 0.0234(4) Uani d . 1 . .
    C C17 0.1941(2) 0.44740(18) 0.54422(14) 0.0234(4) Uani d . 1 . .
    H H17 0.1127 0.4469 0.4918 0.028 Uiso calc R 1 . .
    C C18 0.3187(2) 0.51365(18) 0.55162(14) 0.0225(4) Uani d . 1 . .
    H H18 0.3227 0.5589 0.5040 0.027 Uiso calc R 1 . .
    C C19 0.5111(3) 0.77015(18) 0.45098(15) 0.0274(5) Uani d . 1 . .
    H H19A 0.6212 0.7860 0.4630 0.033 Uiso calc R 1 . .
    H H19B 0.4914 0.6992 0.4216 0.033 Uiso calc R 1 . .
    C C20 0.4199(4) 0.8559(2) 0.39126(19) 0.0442(7) Uani d . 1 . .
    H H20A 0.3111 0.8389 0.3779 0.066 Uiso calc R 1 . .
    H H20B 0.4506 0.8585 0.3367 0.066 Uiso calc R 1 . .
    H H20C 0.4391 0.9260 0.4206 0.066 Uiso calc R 1 . .
loop_
    _atom_site_aniso_label
    _atom_site_aniso_U_11
    _atom_site_aniso_U_22
    _atom_site_aniso_U_33
    _atom_site_aniso_U_12
    _atom_site_aniso_U_13
    _atom_site_aniso_U_23
    I 0.04151(13) 0.03477(14) 0.03818(12) -0.01862(7) 0.01291(8) -0.00299(6)
    S 0.0202(3) 0.0193(3) 0.0249(3) 0.0019(2) 0.0054(2) -0.0001(2)
    O1 0.0217(7) 0.0252(8) 0.0241(8) 0.0026(6) 0.0052(6) 0.0041(6)
    O2 0.0315(9) 0.0215(9) 0.0344(9) 0.0020(7) 0.0120(7) -0.0055(6)
    C1 0.0198(10) 0.0248(11) 0.0174(9) 0.0003(9) 0.0061(7) -0.0011(8)
    C2 0.0201(10) 0.0270(11) 0.0173(10) 0.0010(9) 0.0059(7) -0.0020(8)
    C3 0.0231(11) 0.0301(13) 0.0204(10) -0.0055(9) 0.0097(8) -0.0048(9)
    C4 0.0302(11) 0.0277(12) 0.0269(11) -0.0060(10) 0.0118(9) -0.0060(9)
    C5 0.0441(15) 0.0345(15) 0.0338(13) -0.0145(12) 0.0158(11) -0.0081(11)
    C6 0.0355(14) 0.0529(18) 0.0376(14) -0.0217(13) 0.0169(11) -0.0139(13)
    C7 0.0257(12) 0.0539(18) 0.0304(13) -0.0126(12) 0.0114(9) -0.0121(12)
    C8 0.0221(10) 0.0446(14) 0.0212(11) -0.0045(10) 0.0077(8) -0.0077(10)
    C9 0.0195(10) 0.0498(16) 0.0232(11) 0.0065(11) 0.0045(8) -0.0061(11)
    C10 0.0234(11) 0.0410(14) 0.0221(11) 0.0094(10) 0.0044(8) -0.0018(10)
    C11 0.0206(10) 0.0285(12) 0.0201(10) 0.0004(9) 0.0060(7) -0.0013(8)
    C12 0.0205(10) 0.0217(11) 0.0193(10) 0.0020(8) 0.0048(7) -0.0007(8)
    C13 0.0235(10) 0.0186(10) 0.0203(10) 0.0004(8) 0.0085(8) -0.0001(8)
    C14 0.0264(11) 0.0254(12) 0.0198(10) 0.0012(9) 0.0045(8) 0.0012(8)
    C15 0.0330(12) 0.0230(12) 0.0232(11) -0.0001(9) 0.0105(9) 0.0035(9)
    C16 0.0264(11) 0.0195(11) 0.0265(11) -0.0031(9) 0.0110(8) -0.0029(9)
    C17 0.0237(10) 0.0262(11) 0.0205(10) 0.0012(9) 0.0065(8) -0.0024(9)
    C18 0.0261(10) 0.0236(11) 0.0191(10) 0.0006(9) 0.0083(8) 0.0029(8)
    C19 0.0360(13) 0.0250(13) 0.0207(11) 0.0006(10) 0.0067(9) 0.0010(9)
    C20 0.0500(17) 0.0410(16) 0.0373(15) 0.0042(14) 0.0045(12) 0.0157(12)
_geom_special_details
;
 All esds (except the esd in the dihedral angle between two l.s. planes)
 are estimated using the full covariance matrix.  The cell esds are taken
 into account individually in the estimation of esds in distances, angles
 and torsion angles; correlations between esds in cell parameters are only
 used when they are defined by crystal symmetry.  An approximate (isotropic)
 treatment of cell esds is used for estimating esds involving l.s. planes.
;
loop_
    _geom_bond_atom_site_label_1
    _geom_bond_atom_site_label_2
    _geom_bond_site_symmetry_2
    _geom_bond_distance
    _geom_bond_publ_flag
    I C16 . 2.096(2) ?
    S O2 . 1.4908(18) ?
    S C1 . 1.769(2) ?
    S C19 . 1.816(3) ?
    O1 C11 . 1.371(3) ?
    O1 C12 . 1.371(2) ?
    C1 C12 . 1.364(3) ?
    C1 C2 . 1.453(3) ?
    C2 C11 . 1.376(3) ?
    C2 C3 . 1.434(3) ?
    C3 C4 . 1.407(3) ?
    C3 C8 . 1.432(3) ?
    C4 C5 . 1.372(4) ?
    C4 H4 . 0.9500 ?
    C5 C6 . 1.413(4) ?
    C5 H5 . 0.9500 ?
    C6 C7 . 1.358(4) ?
    C6 H6 . 0.9500 ?
    C7 C8 . 1.414(4) ?
    C7 H7 . 0.9500 ?
    C8 C9 . 1.426(4) ?
    C9 C10 . 1.356(4) ?
    C9 H9 . 0.9500 ?
    C10 C11 . 1.406(3) ?
    C10 H10 . 0.9500 ?
    C12 C13 . 1.460(3) ?
    C13 C14 . 1.401(3) ?
    C13 C18 . 1.402(3) ?
    C14 C15 . 1.382(3) ?
    C14 H14 . 0.9500 ?
    C15 C16 . 1.386(3) ?
    C15 H15 . 0.9500 ?
    C16 C17 . 1.385(3) ?
    C17 C18 . 1.382(3) ?
    C17 H17 . 0.9500 ?
    C18 H18 . 0.9500 ?
    C19 C20 . 1.515(3) ?
    C19 H19A . 0.9900 ?
    C19 H19B . 0.9900 ?
    C20 H20A . 0.9800 ?
    C20 H20B . 0.9800 ?
    C20 H20C . 0.9800 ?
loop_
    _geom_angle_atom_site_label_1
    _geom_angle_atom_site_label_2
    _geom_angle_atom_site_label_3
    _geom_angle_site_symmetry_1
    _geom_angle_site_symmetry_3
    _geom_angle
    _geom_angle_publ_flag
    O2 S C1 . . 109.02(10) ?
    O2 S C19 . . 108.10(10) ?
    C1 S C19 . . 96.68(11) ?
    C11 O1 C12 . . 106.32(17) ?
    C12 C1 C2 . . 106.90(19) ?
    C12 C1 S . . 121.54(16) ?
    C2 C1 S . . 131.56(17) ?
    C11 C2 C3 . . 119.1(2) ?
    C11 C2 C1 . . 104.5(2) ?
    C3 C2 C1 . . 136.4(2) ?
    C4 C3 C8 . . 118.8(2) ?
    C4 C3 C2 . . 125.1(2) ?
    C8 C3 C2 . . 116.1(2) ?
    C5 C4 C3 . . 120.8(2) ?
    C5 C4 H4 . . 119.6 ?
    C3 C4 H4 . . 119.6 ?
    C4 C5 C6 . . 120.5(3) ?
    C4 C5 H5 . . 119.7 ?
    C6 C5 H5 . . 119.7 ?
    C7 C6 C5 . . 119.7(2) ?
    C7 C6 H6 . . 120.2 ?
    C5 C6 H6 . . 120.2 ?
    C6 C7 C8 . . 121.8(3) ?
    C6 C7 H7 . . 119.1 ?
    C8 C7 H7 . . 119.1 ?
    C7 C8 C9 . . 120.8(2) ?
    C7 C8 C3 . . 118.3(3) ?
    C9 C8 C3 . . 120.9(2) ?
    C10 C9 C8 . . 122.4(2) ?
    C10 C9 H9 . . 118.8 ?
    C8 C9 H9 . . 118.8 ?
    C9 C10 C11 . . 115.8(2) ?
    C9 C10 H10 . . 122.1 ?
    C11 C10 H10 . . 122.1 ?
    O1 C11 C2 . . 111.62(18) ?
    O1 C11 C10 . . 122.8(2) ?
    C2 C11 C10 . . 125.5(2) ?
    C1 C12 O1 . . 110.63(18) ?
    C1 C12 C13 . . 135.2(2) ?
    O1 C12 C13 . . 114.11(18) ?
    C14 C13 C18 . . 118.8(2) ?
    C14 C13 C12 . . 119.50(18) ?
    C18 C13 C12 . . 121.60(19) ?
    C15 C14 C13 . . 120.7(2) ?
    C15 C14 H14 . . 119.6 ?
    C13 C14 H14 . . 119.6 ?
    C14 C15 C16 . . 119.2(2) ?
    C14 C15 H15 . . 120.4 ?
    C16 C15 H15 . . 120.4 ?
    C17 C16 C15 . . 121.3(2) ?
    C17 C16 I . . 119.33(16) ?
    C15 C16 I . . 119.35(17) ?
    C18 C17 C16 . . 119.3(2) ?
    C18 C17 H17 . . 120.3 ?
    C16 C17 H17 . . 120.3 ?
    C17 C18 C13 . . 120.6(2) ?
    C17 C18 H18 . . 119.7 ?
    C13 C18 H18 . . 119.7 ?
    C20 C19 S . . 110.37(19) ?
    C20 C19 H19A . . 109.6 ?
    S C19 H19A . . 109.6 ?
    C20 C19 H19B . . 109.6 ?
    S C19 H19B . . 109.6 ?
    H19A C19 H19B . . 108.1 ?
    C19 C20 H20A . . 109.5 ?
    C19 C20 H20B . . 109.5 ?
    H20A C20 H20B . . 109.5 ?
    C19 C20 H20C . . 109.5 ?
    H20A C20 H20C . . 109.5 ?
    H20B C20 H20C . . 109.5 ?
loop_
    _geom_torsion_atom_site_label_1
    _geom_torsion_atom_site_label_2
    _geom_torsion_atom_site_label_3
    _geom_torsion_atom_site_label_4
    _geom_torsion_site_symmetry_1
    _geom_torsion_site_symmetry_2
    _geom_torsion_site_symmetry_3
    _geom_torsion_site_symmetry_4
    _geom_torsion
    _geom_torsion_publ_flag
    O2 S C1 C12 . . . . 132.48(18) ?
    C19 S C1 C12 . . . . -115.73(19) ?
    O2 S C1 C2 . . . . -47.7(2) ?
    C19 S C1 C2 . . . . 64.1(2) ?
    C12 C1 C2 C11 . . . . 1.5(2) ?
    S C1 C2 C11 . . . . -178.31(17) ?
    C12 C1 C2 C3 . . . . 179.1(2) ?
    S C1 C2 C3 . . . . -0.8(4) ?
    C11 C2 C3 C4 . . . . -174.8(2) ?
    C1 C2 C3 C4 . . . . 7.9(4) ?
    C11 C2 C3 C8 . . . . 3.8(3) ?
    C1 C2 C3 C8 . . . . -173.5(2) ?
    C8 C3 C4 C5 . . . . 2.9(3) ?
    C2 C3 C4 C5 . . . . -178.6(2) ?
    C3 C4 C5 C6 . . . . -1.7(4) ?
    C4 C5 C6 C7 . . . . 0.0(4) ?
    C5 C6 C7 C8 . . . . 0.5(4) ?
    C6 C7 C8 C9 . . . . -179.5(2) ?
    C6 C7 C8 C3 . . . . 0.7(4) ?
    C4 C3 C8 C7 . . . . -2.4(3) ?
    C2 C3 C8 C7 . . . . 178.9(2) ?
    C4 C3 C8 C9 . . . . 177.9(2) ?
    C2 C3 C8 C9 . . . . -0.8(3) ?
    C7 C8 C9 C10 . . . . 177.7(2) ?
    C3 C8 C9 C10 . . . . -2.6(4) ?
    C8 C9 C10 C11 . . . . 2.7(3) ?
    C12 O1 C11 C2 . . . . 1.5(2) ?
    C12 O1 C11 C10 . . . . -174.6(2) ?
    C3 C2 C11 O1 . . . . -179.95(19) ?
    C1 C2 C11 O1 . . . . -1.9(2) ?
    C3 C2 C11 C10 . . . . -3.9(3) ?
    C1 C2 C11 C10 . . . . 174.1(2) ?
    C9 C10 C11 O1 . . . . 176.2(2) ?
    C9 C10 C11 C2 . . . . 0.6(3) ?
    C2 C1 C12 O1 . . . . -0.7(2) ?
    S C1 C12 O1 . . . . 179.19(14) ?
    C2 C1 C12 C13 . . . . -178.5(2) ?
    S C1 C12 C13 . . . . 1.3(4) ?
    C11 O1 C12 C1 . . . . -0.5(2) ?
    C11 O1 C12 C13 . . . . 177.89(17) ?
    C1 C12 C13 C14 . . . . -143.3(3) ?
    O1 C12 C13 C14 . . . . 38.9(3) ?
    C1 C12 C13 C18 . . . . 40.6(4) ?
    O1 C12 C13 C18 . . . . -137.2(2) ?
    C18 C13 C14 C15 . . . . 0.4(3) ?
    C12 C13 C14 C15 . . . . -175.7(2) ?
    C13 C14 C15 C16 . . . . 0.2(4) ?
    C14 C15 C16 C17 . . . . -0.9(4) ?
    C14 C15 C16 I . . . . 177.76(17) ?
    C15 C16 C17 C18 . . . . 0.7(3) ?
    I C16 C17 C18 . . . . -177.86(17) ?
    C16 C17 C18 C13 . . . . 0.0(3) ?
    C14 C13 C18 C17 . . . . -0.6(3) ?
    C12 C13 C18 C17 . . . . 175.5(2) ?
    O2 S C19 C20 . . . . -57.7(2) ?
    C1 S C19 C20 . . . . -170.25(19) ?
loop_
    _geom_hbond_atom_site_label_D
    _geom_hbond_atom_site_label_H
    _geom_hbond_atom_site_label_A
    _geom_hbond_site_symmetry_A
    _geom_hbond_distance_DH
    _geom_hbond_distance_HA
    _geom_hbond_distance_DA
    _geom_hbond_angle_DHA
    C20 H20C O2 3_676 0.98 2.60 3.454(4) 145.1
    C19 H19B Cg 3_666 0.99 2.77 3.501(3) 131.1
