# Supplementary material for: 1-Ethyl­sulfinyl-2-(4-iodo­phen­yl)naphtho­[2,1-b]furan
Source: Acta Crystallogr Sect E Struct Rep Online. 2010 Jul 31;66(Pt 8):o2128. doi: 10.1107/S1600536810029144 (PMC3007305; doi:10.1107/S1600536810029144)
Supplement: Supplementary file 2 [file e-66-o2128-Isup2.hkl]

# 
# h,k,l, Fc-squared, Fo-squared, sigma(Fo-squared) and status flag 
# 
data_I
_shelx_title ' 1026 IN P2(1)/C' 
_shelx_refln_list_code          4 
_shelx_F_calc_maximum      314.94 
_exptl_crystal_F_000       880.00 
_reflns_d_resolution_high  0.7700 
 
loop_ 
 _symmetry_equiv_pos_as_xyz 
 'x, y, z' 
 '-x, y+1/2, -z+1/2' 
 '-x, -y, -z' 
 'x, -y-1/2, z-1/2' 
 
_cell_length_a     9.1240 
_cell_length_b    12.4302 
_cell_length_c    15.8520 
_cell_angle_alpha  90.000 
_cell_angle_beta  105.899 
_cell_angle_gamma  90.000 
 
_shelx_F_squared_multiplier     1.000 
 
loop_ 
 _refln_index_h 
 _refln_index_k 
 _refln_index_l 
 _refln_F_squared_calc 
 _refln_F_squared_meas 
 _refln_F_squared_sigma 
 _refln_observed_status 
   1   0   0    17453.83    15586.17    697.41 o 
   2   0   0    73082.40    61283.35   2713.65 o 
   3   0   0     4585.47     4783.23    147.10 o 
   4   0   0    26180.61    25855.93    773.97 o 
   5   0   0     9703.45    10168.13    384.17 o 
   6   0   0    10863.95    10849.06    332.03 o 
   7   0   0    10085.25    10203.62    465.22 o 
   8   0   0      684.63      640.84     46.44 o 
   9   0   0     2650.26     2746.58    144.38 o 
  10   0   0     1192.87     1364.36     59.38 o 
  11   0   0      883.42      866.66     45.07 o 
   1   1   0     3666.46     3980.64     74.98 o 
   2   1   0      725.92      828.62     23.17 o 
   3   1   0     2604.15     2648.33     87.16 o 
   4   1   0      312.45      237.12     10.39 o 
   5   1   0      966.27     1022.89     31.96 o 
   6   1   0     2424.69     2452.77     53.96 o 
   7   1   0      154.96      163.53     10.22 o 
   8   1   0     1250.54     1175.98     34.92 o 
   9   1   0      102.94      128.66     11.03 o 
  10   1   0      344.17      304.08     17.19 o 
  11   1   0       71.61       35.89     10.39 o 
   0   2   0    30814.57    26840.11    567.11 o 
   1   2   0    19115.45    17287.43    366.18 o 
   2   2   0    49073.55    41859.30    804.70 o 
   3   2   0     6343.68     6270.66    131.29 o 
   4   2   0    17601.23    17307.37    470.53 o 
   5   2   0     8770.83     8927.67    204.24 o 
   6   2   0     7573.10     7544.56    174.20 o 
   7   2   0     2881.92     2828.42     68.30 o 
   8   2   0     6110.40     5959.32    174.16 o 
   9   2   0     2249.59     2224.66     58.92 o 
  10   2   0      190.51      217.36     17.19 o 
  11   2   0      601.92      639.28     30.61 o 
   1   3   0     3872.50     4096.16     72.26 o 
   2   3   0      428.96      456.39      8.32 o 
   3   3   0       25.75       39.21      2.26 o 
   4   3   0     3123.17     3364.16     79.84 o 
   5   3   0      335.71      348.21     12.26 o 
   6   3   0      335.17      340.45     12.89 o 
   7   3   0     1752.62     1697.02     51.09 o 
   8   3   0       13.33       19.07      5.71 o 
   9   3   0       95.82       91.51     11.35 o 
  10   3   0      269.69      247.69     18.57 o 
  11   3   0       73.99       74.36     12.17 o 
   0   4   0    21928.73    20114.15    425.56 o 
   1   4   0     7627.25     7864.24    110.66 o 
   2   4   0    25688.25    24212.65    416.45 o 
   3   4   0    15904.87    16331.92    303.46 o 
   4   4   0    15050.25    15238.75    248.68 o 
   5   4   0     3137.16     3072.48     62.78 o 
   6   4   0     3116.10     3184.74    103.75 o 
   7   4   0     3912.53     3626.03     88.98 o 
   8   4   0     1075.78     1014.95     44.48 o 
   9   4   0     2718.19     2696.28     79.70 o 
  10   4   0       36.04       18.86      8.40 o 
  11   4   0      476.70      424.29     30.29 o 
   1   5   0      456.90      474.93      8.63 o 
   2   5   0     1113.91     1317.97     24.84 o 
   3   5   0      618.08      688.27     17.87 o 
   4   5   0      919.12      904.61     18.13 o 
   5   5   0      255.53      305.80      7.54 o 
   6   5   0      824.72      784.12     22.97 o 
   7   5   0        1.53        3.78      8.44 o 
   8   5   0     1118.42     1110.90     47.84 o 
   9   5   0        1.38        4.42      7.44 o 
  10   5   0      363.38      293.73     20.05 o 
   0   6   0    12467.03    13290.36    281.03 o 
   1   6   0     5139.57     5725.05     86.72 o 
   2   6   0    13767.52    14134.51    277.87 o 
   3   6   0      412.02      422.55     10.43 o 
   4   6   0     4885.83     4899.74    106.15 o 
   5   6   0     2143.38     2006.84     49.87 o 
   6   6   0     2260.81     2129.39     75.01 o 
   7   6   0      974.89      819.92     36.88 o 
   8   6   0      241.25      225.77     18.66 o 
   9   6   0      660.10      612.37     47.28 o 
  10   6   0       28.00        9.56      7.43 o 
   1   7   0       20.56       25.96      1.96 o 
   2   7   0     1544.50     1667.38     30.03 o 
   3   7   0       28.54       28.83      2.54 o 
   4   7   0      454.88      225.98     17.73 o 
   5   7   0      847.94      756.45     83.80 o 
   6   7   0      465.20      483.80     39.68 o 
   7   7   0      222.87      202.64     26.17 o 
   8   7   0      858.04      846.24     39.43 o 
   9   7   0       17.77        7.19      7.65 o 
  10   7   0      278.17      253.07     22.10 o 
   0   8   0     3311.04     3275.58     72.42 o 
   1   8   0      224.51      247.01      7.18 o 
   2   8   0     1492.50     1434.21     27.79 o 
   3   8   0       27.24       29.97      3.49 o 
   4   8   0     1049.83      997.33     31.46 o 
   5   8   0      463.00      515.25     22.46 o 
   6   8   0      898.93      740.43     33.26 o 
   7   8   0       76.48       76.83     18.58 o 
   8   8   0       77.78       99.63     21.95 o 
   9   8   0       20.50        5.07     12.66 o 
   1   9   0        3.50        5.49      1.96 o 
   2   9   0     1250.60     1279.57     27.16 o 
   3   9   0      274.07      273.47     13.14 o 
   4   9   0     2131.12     2062.60     67.66 o 
   5   9   0      135.90      119.49     10.43 o 
   6   9   0      332.49      312.84     19.20 o 
   7   9   0       35.17       32.93     15.20 o 
   8   9   0      766.37      718.52     57.41 o 
   9   9   0      112.34       94.56     23.64 o 
   0  10   0       73.08       72.52      5.81 o 
   1  10   0      310.34      300.77     10.15 o 
   2  10   0      642.95      656.88     17.19 o 
   3  10   0      189.96      257.10     31.74 o 
   4  10   0        2.61        3.16      8.11 o 
   5  10   0      157.83      173.73     17.73 o 
   6  10   0      375.54      359.99     21.71 o 
   7  10   0      104.88      123.27     23.64 o 
   8  10   0      200.30      258.36     32.93 o 
   1  11   0      170.39      142.43      9.73 o 
   2  11   0        0.50       -3.49      3.49 o 
   3  11   0      378.75      409.54     21.08 o 
   4  11   0      158.32      152.63     16.89 o 
   5  11   0      227.55      238.07     45.59 o 
   6  11   0      587.42      633.01     32.34 o 
   7  11   0      101.51       85.28     21.11 o 
   8  11   0      278.26      249.07     33.77 o 
   0  12   0     1031.08      999.68     68.39 o 
   1  12   0     1179.49     1181.15     54.63 o 
   2  12   0      209.24      206.20     16.35 o 
   3  12   0      380.69      411.18     33.77 o 
   4  12   0     1009.84      897.28     56.99 o 
   5  12   0      330.19      335.12     22.59 o 
   6  12   0      818.19      724.42    132.56 o 
   7  12   0       77.81      110.61     23.64 o 
   1  13   0        7.98       12.10      8.87 o 
   2  13   0        4.35       16.04     10.98 o 
   3  13   0        2.88        3.38     10.13 o 
   4  13   0      232.20      231.96     19.08 o 
   5  13   0       17.72       10.26      7.69 o 
   6  13   0      183.58      167.95     16.43 o 
   0  14   0      601.13      640.84     51.50 o 
   1  14   0     1000.91      677.15     54.04 o 
   2  14   0     1658.71     1505.42     97.10 o 
   3  14   0     1004.74      594.40     48.97 o 
   4  14   0      660.94      470.29     41.37 o 
   5  14   0      548.39      555.65     32.17 o 
   1  15   0      245.07      288.90     38.42 o 
   2  15   0        1.48        1.69     10.13 o 
   3  15   0       25.28       36.31     15.20 o 
   4  15   0        0.16       -5.91      9.29 o 
   0  16   0      189.88      185.75     28.71 o 
   1  16   0      764.25      720.21     59.95 o 
 -11   1   1       16.87        9.16      8.44 o 
 -10   1   1      274.83      260.50     15.71 o 
  -9   1   1        3.91       -0.46      4.99 o 
  -8   1   1      447.87      441.32     18.13 o 
  -7   1   1      641.95      682.73     22.58 o 
  -6   1   1      290.05      307.02     25.80 o 
  -5   1   1     1862.43     2102.31     58.57 o 
  -4   1   1      111.25      113.87      7.14 o 
  -3   1   1     5194.80     5495.28    138.92 o 
  -2   1   1     2616.32     2850.03     72.61 o 
  -1   1   1       11.88       19.79      2.57 o 
   0   1   1     5380.28     5205.04     87.67 o 
   1   1   1        9.78       14.14      1.25 o 
   2   1   1      506.77      586.98     10.56 o 
   3   1   1      645.58      700.48     14.42 o 
   4   1   1      713.06      740.96     20.74 o 
   5   1   1      969.08     1059.58     21.94 o 
   6   1   1       96.96       99.84      4.50 o 
   7   1   1      213.50      223.08     11.84 o 
   8   1   1       11.68        8.73      5.04 o 
   9   1   1      517.43      546.10     22.01 o 
  10   1   1      133.87      157.46     13.07 o 
  11   1   1      233.99      262.28     24.61 o 
 -11   2   1       16.68        5.25     10.79 o 
 -10   2   1       40.07       32.51      9.45 o 
  -9   2   1      286.89      312.15     17.43 o 
  -8   2   1      377.69      419.33     17.66 o 
  -7   2   1      201.57      205.08     17.34 o 
  -6   2   1     2394.15     2498.66     69.60 o 
  -5   2   1      222.14      285.89     13.02 o 
  -4   2   1     5658.40     5949.12    151.73 o 
  -3   2   1      341.78      394.40     13.24 o 
  -2   2   1     1880.89     1918.06     39.18 o 
  -1   2   1      964.85     1073.10     18.96 o 
   0   2   1     1772.99     1857.22     31.55 o 
   1   2   1     9517.78     9652.89    151.14 o 
   2   2   1       16.91       29.74      1.80 o 
   3   2   1      201.81      202.97      4.81 o 
   4   2   1      337.75      455.37     11.27 o 
   5   2   1       38.95       38.81      2.52 o 
   6   2   1      987.98      993.62     21.70 o 
   7   2   1      327.71      358.24     13.02 o 
   8   2   1       83.90       92.29      9.27 o 
   9   2   1        8.96        7.98      5.71 o 
  10   2   1       11.06       -6.34      6.34 o 
  11   2   1       83.57       68.35     13.54 o 
 -11   3   1      193.49      227.10     22.66 o 
 -10   3   1      175.30      192.47     16.09 o 
  -9   3   1        1.35       -4.41      5.43 o 
  -8   3   1     1303.26     1273.08     62.25 o 
  -7   3   1       97.69      111.60      9.49 o 
  -6   3   1       98.71       98.78      6.14 o 
  -5   3   1     3332.15     3657.37     86.46 o 
  -4   3   1     6680.86     7147.51    163.97 o 
  -3   3   1     4622.30     4685.67     98.85 o 
  -2   3   1     3339.05     3440.15     63.84 o 
  -1   3   1    20710.47    18603.36    397.20 o 
   0   3   1       43.50       51.18      2.33 o 
   1   3   1    13663.79    13654.37    199.88 o 
   2   3   1     1158.24     1093.83     18.40 o 
   3   3   1    10329.58    10763.50    185.97 o 
   4   3   1       25.91       14.22      2.08 o 
   5   3   1     4752.85     4984.79     92.84 o 
   6   3   1      549.86      550.17     16.08 o 
   7   3   1      107.27      137.48     11.00 o 
   8   3   1      546.27      577.99     21.60 o 
   9   3   1      539.72      563.58     26.10 o 
  10   3   1      596.45      639.14     29.63 o 
  11   3   1       35.75       26.17     11.94 o 
 -11   4   1      286.78      308.47     21.40 o 
 -10   4   1      127.28      147.74     14.57 o 
  -9   4   1       23.53       59.02     19.42 o 
  -8   4   1      764.81      874.30    109.76 o 
  -7   4   1     2198.29     2136.06     61.73 o 
  -6   4   1     3142.09     3149.72     76.67 o 
  -5   4   1      496.72      466.75     14.95 o 
  -4   4   1     2851.19     2694.15     58.14 o 
  -3   4   1     2460.52     2566.08     47.26 o 
  -2   4   1     6901.66     7355.94    135.44 o 
  -1   4   1     5565.99     5813.67     94.77 o 
   0   4   1     4128.34     4013.16     63.27 o 
   1   4   1     4284.99     4596.34     68.14 o 
   2   4   1      451.20      388.59      8.43 o 
   3   4   1     2789.44     2745.56     44.37 o 
   4   4   1     2034.38     2053.03     36.01 o 
   5   4   1     1636.18     1566.44     30.02 o 
   6   4   1     2235.27     2239.37     51.84 o 
   7   4   1     2236.02     2260.26     80.99 o 
   8   4   1      228.58      236.26     15.69 o 
   9   4   1      647.59      638.16     29.22 o 
  10   4   1       32.20       44.33     10.02 o 
 -10   5   1     1075.34     1078.17     41.29 o 
  -9   5   1      677.86      621.09     33.41 o 
  -8   5   1     1433.23     1486.44     98.79 o 
  -7   5   1     1366.04     1394.86     53.98 o 
  -6   5   1     1977.11     1956.59     55.63 o 
  -5   5   1     2753.42     2850.89     63.42 o 
  -4   5   1     4185.60     4086.00     66.88 o 
  -3   5   1    16192.54    17643.64    370.12 o 
  -2   5   1     6206.48     6236.80    115.97 o 
  -1   5   1     2605.20     2381.85     38.35 o 
   0   5   1     9035.26     9486.86    141.79 o 
   1   5   1    12150.13    12191.68    172.24 o 
   2   5   1     3987.34     3936.49     70.69 o 
   3   5   1     4979.43     4849.22     90.32 o 
   4   5   1     5211.94     5002.39     93.30 o 
   5   5   1     2860.94     2885.05     52.58 o 
   6   5   1     1813.57     1779.20     64.43 o 
   7   5   1     1471.82     1528.01     58.78 o 
   8   5   1     1448.47     1465.32     58.78 o 
   9   5   1      520.24      574.58     26.55 o 
  10   5   1      342.39      425.40     42.56 o 
 -10   6   1      193.47      248.41     28.28 o 
  -9   6   1      559.99      580.01     32.34 o 
  -8   6   1      713.88      695.60     34.24 o 
  -7   6   1      811.34      782.83     35.45 o 
  -6   6   1      772.27      811.76     28.22 o 
  -5   6   1     1925.15     1971.04     39.81 o 
  -4   6   1     2332.47     2347.12     49.22 o 
  -3   6   1     2169.97     2255.33     46.94 o 
  -2   6   1     6953.42     7057.74    123.58 o 
  -1   6   1     4507.45     4608.16     70.16 o 
   0   6   1     2547.28     2467.36     38.65 o 
   1   6   1     8073.25     8362.79    123.92 o 
   2   6   1     8496.33     8776.67    154.58 o 
   3   6   1     1310.13     1311.00     25.91 o 
   4   6   1      114.02      106.75      6.42 o 
   5   6   1     3174.89     3420.25    105.13 o 
   6   6   1      301.97      291.21     18.66 o 
   7   6   1      877.49      955.90     41.47 o 
   8   6   1      301.49      270.56     20.79 o 
   9   6   1      755.39      806.65     40.50 o 
  10   6   1        6.06        7.65      7.60 o 
 -10   7   1      843.78      826.79     42.43 o 
  -9   7   1      690.91      633.69     34.24 o 
  -8   7   1     2125.19     2001.39     74.65 o 
  -7   7   1     1464.71     1342.85     52.87 o 
  -6   7   1     2992.17     2899.40    148.60 o 
  -5   7   1     6297.11     5942.29    278.62 o 
  -4   7   1     6374.37     6474.19    178.16 o 
  -3   7   1     3868.30     3741.72     71.39 o 
  -2   7   1     5319.73     5316.84     94.52 o 
  -1   7   1     5563.53     5263.91     80.17 o 
   0   7   1     4736.43     4603.90     73.84 o 
   1   7   1    13785.67    14211.32    212.83 o 
   2   7   1     4732.21     4689.84     80.03 o 
   3   7   1     7918.67     7674.10    134.82 o 
   4   7   1     2647.37     2606.49     64.28 o 
   5   7   1     8334.58     8752.11    265.65 o 
   6   7   1     2171.02     2087.67     80.00 o 
   7   7   1     2151.97     2116.71    117.36 o 
   8   7   1     1084.55     1044.42     70.92 o 
   9   7   1      141.81      166.30     24.91 o 
  10   7   1      568.72      608.88     29.23 o 
 -10   8   1      389.03      403.59     43.90 o 
  -9   8   1      362.25      373.19     40.53 o 
  -8   8   1     1185.31     1130.55     75.14 o 
  -7   8   1      263.29      223.75     27.86 o 
  -6   8   1     1476.96     1419.30     83.59 o 
  -5   8   1       22.65       55.38      9.27 o 
  -4   8   1     2979.14     2967.54     80.97 o 
  -3   8   1     1918.64     1970.40     45.33 o 
  -2   8   1     3415.62     3390.01     70.19 o 
  -1   8   1     2344.26     2305.57     36.75 o 
   0   8   1     6549.88     6726.50    102.35 o 
   1   8   1     2912.34     3008.88     47.29 o 
   2   8   1     2258.44     2199.32     41.27 o 
   3   8   1     5655.04     5965.79    135.30 o 
   4   8   1     1450.13     1441.67     43.25 o 
   5   8   1     1756.88     1754.20     59.23 o 
   6   8   1      437.57      427.36     23.13 o 
   7   8   1     2964.39     2743.20    146.07 o 
   8   8   1      204.59      189.97     27.86 o 
   9   8   1      841.52      811.39     63.32 o 
  -9   9   1      660.70      579.20     51.50 o 
  -8   9   1     1384.38     1295.19     83.59 o 
  -7   9   1     1652.89     1464.05     88.65 o 
  -6   9   1     2567.49     2445.53     92.24 o 
  -5   9   1     2529.90     2634.54    102.23 o 
  -4   9   1     3969.56     3949.44    120.69 o 
  -3   9   1     9891.00     9301.72    284.80 o 
  -2   9   1     3239.02     3139.62     65.47 o 
  -1   9   1    13945.92    13940.96    223.15 o 
   0   9   1     1952.94     1947.28     31.94 o 
   1   9   1     8229.54     8214.25    129.59 o 
   2   9   1     1065.83     1129.61     26.48 o 
   3   9   1     9066.85     8889.86    243.12 o 
   4   9   1     1078.82     1099.02     40.41 o 
   5   9   1     3683.22     3657.67    139.61 o 
   6   9   1     1013.42      955.61     43.21 o 
   7   9   1     1370.25     1456.45     89.50 o 
   8   9   1      130.67      154.51     27.02 o 
   9   9   1      310.81      314.93     38.84 o 
  -9  10   1       31.91       30.40     16.89 o 
  -8  10   1      788.44      794.51     60.79 o 
  -7  10   1        1.84       -7.60      9.29 o 
  -6  10   1     1665.40     1720.76     68.95 o 
  -5  10   1      357.47      373.03     30.40 o 
  -4  10   1     1821.59     1961.13    149.02 o 
  -3  10   1      888.15      913.89     33.97 o 
  -2  10   1     3721.54     3724.18     99.15 o 
  -1  10   1     2002.93     2001.03     48.52 o 
   0  10   1     4045.20     4290.97     76.48 o 
   1  10   1     1031.05     1054.74     24.07 o 
   2  10   1     1777.05     1814.62     43.14 o 
   3  10   1      870.72      798.78     32.23 o 
   4  10   1     1459.89     1434.58     61.21 o 
   5  10   1     4765.98     4224.36    206.44 o 
   6  10   1      970.51      903.92     42.28 o 
   7  10   1     2340.34     2159.77    123.27 o 
   8  10   1      303.27      303.11     36.31 o 
  -8  11   1     1640.63     1595.77     99.63 o 
  -7  11   1      682.08      702.47     54.88 o 
  -6  11   1     2280.96     2112.42    155.36 o 
  -5  11   1     2145.38     1960.41     78.10 o 
  -4  11   1     1202.08      992.30    160.42 o 
  -3  11   1     6230.02     6115.97    182.16 o 
  -2  11   1     1517.17     1472.83     71.56 o 
  -1  11   1    11677.97    11589.10    393.16 o 
   0  11   1      160.38      234.70     47.28 o 
   1  11   1     4187.91     4236.89    151.07 o 
   2  11   1       21.23       24.93      4.75 o 
   3  11   1     2469.73     2557.21     81.84 o 
   4  11   1      915.90      880.76     41.46 o 
   5  11   1     2025.54     2065.71     83.16 o 
   6  11   1      287.23      337.82     31.66 o 
   7  11   1      681.82      672.69     32.60 o 
   8  11   1       93.69       77.68     22.80 o 
  -7  12   1       29.07       56.57     18.58 o 
  -6  12   1      374.60      350.98     22.72 o 
  -5  12   1       29.51       34.32      9.71 o 
  -4  12   1     1285.62     1215.60     53.37 o 
  -3  12   1        1.22        1.52      5.88 o 
  -2  12   1     1522.65     1517.69    123.69 o 
  -1  12   1      245.58      238.10     27.86 o 
   0  12   1     2132.47     2293.09     95.52 o 
   1  12   1      469.34      523.45     70.50 o 
   2  12   1      219.05      252.95     15.54 o 
   3  12   1     1837.91     1880.39     84.01 o 
   4  12   1      346.52      334.46     22.69 o 
   5  12   1     2122.62     2242.49    160.00 o 
   6  12   1      113.87      102.20     18.58 o 
   7  12   1     2056.02     1892.28    103.01 o 
  -6  13   1     1175.29     1131.01     60.79 o 
  -5  13   1     1111.59     1066.48     75.99 o 
  -4  13   1     1069.32     1122.29     50.70 o 
  -3  13   1     2009.45     2023.84    121.58 o 
  -2  13   1      943.61      871.34     62.48 o 
  -1  13   1     2186.17     1955.45    119.05 o 
   0  13   1       99.34       79.37     17.73 o 
   1  13   1     2234.28     2325.27     97.91 o 
   2  13   1      241.56      247.39     28.71 o 
   3  13   1     1824.00     1789.43    140.16 o 
   4  13   1       12.37        9.71      7.76 o 
   5  13   1      469.70      479.69     29.25 o 
   6  13   1       81.63       97.41     13.38 o 
  -5  14   1       73.96       44.83     10.70 o 
  -4  14   1       92.37       90.34     17.73 o 
  -3  14   1       12.94       10.98     10.98 o 
  -2  14   1      323.77      317.46     33.77 o 
  -1  14   1      590.26      417.94     39.68 o 
   0  14   1        2.68        1.69      6.57 o 
   1  14   1      508.37      455.23     62.48 o 
   2  14   1      449.97      429.76     40.53 o 
   3  14   1     1197.58      926.22     66.70 o 
   4  14   1      299.90      210.24     26.17 o 
   5  14   1      829.04      844.50     73.03 o 
  -4  15   1      305.92      235.57     27.86 o 
  -3  15   1      812.43      848.54     63.32 o 
  -2  15   1      118.08       46.44     16.04 o 
  -1  15   1      588.07      528.54     47.28 o 
   0  15   1        0.86        1.27      7.16 o 
   1  15   1      953.93     1098.41     54.93 o 
   2  15   1       18.72       21.11     13.51 o 
   3  15   1      386.52      379.94     37.99 o 
   4  15   1       37.00       31.24     14.35 o 
  -1  16   1       92.04      114.83     22.80 o 
   0  16   1      685.73      640.84     55.73 o 
   1  16   1       77.26       72.10     13.94 o 
 -11   0   2      626.81      515.63     33.73 o 
 -10   0   2        4.95        8.96      8.29 o 
  -9   0   2     1576.26     1549.12     62.34 o 
  -8   0   2       71.87       76.20     11.30 o 
  -7   0   2     3067.14     3025.20    149.44 o 
  -6   0   2      679.67      863.02     35.52 o 
  -5   0   2     3308.18     3362.09    158.73 o 
  -4   0   2     2491.69     2581.93    121.58 o 
  -3   0   2      346.36      330.97     20.26 o 
  -2   0   2    12723.34    11720.86    519.26 o 
  -1   0   2     1395.83     1428.87     46.57 o 
   0   0   2     6588.81     6538.73    213.63 o 
   1   0   2      538.79      612.96     14.82 o 
   2   0   2     4561.88     4503.46     84.98 o 
   3   0   2     2368.11     2647.70     59.22 o 
   4   0   2     2426.84     2261.92     64.07 o 
   5   0   2       92.95      115.73      7.82 o 
   6   0   2     2844.59     2834.73     82.04 o 
   7   0   2     1827.65     1826.95     67.67 o 
   8   0   2     1324.29     1379.74     56.03 o 
   9   0   2       15.40       28.92     20.26 o 
  10   0   2        7.98       26.65     10.94 o 
  11   0   2       12.18       60.79     19.42 o 
 -11   1   2      780.71      855.18     36.71 o 
 -10   1   2     1885.86     2051.80     56.74 o 
  -9   1   2     2042.84     2213.53     58.52 o 
  -8   1   2     1089.47     1081.54     32.38 o 
  -7   1   2     6923.15     7002.74    155.28 o 
  -6   1   2     3272.99     3274.95     88.58 o 
  -5   1   2    19235.87    18981.77    472.68 o 
  -4   1   2    11209.86    11619.13    383.99 o 
  -3   1   2    39613.12    34963.93    864.07 o 
  -2   1   2     5357.14     5083.03    127.09 o 
  -1   1   2    22657.92    19543.79    441.94 o 
   0   1   2      630.41      584.62     11.41 o 
   1   1   2    17089.66    15751.29    344.61 o 
   2   1   2    28144.05    26292.73    375.36 o 
   3   1   2    28702.60    27921.48    526.87 o 
   4   1   2    20797.96    20690.88    400.08 o 
   5   1   2     7201.49     7278.98    123.87 o 
   6   1   2    12882.21    12775.24    240.46 o 
   7   1   2     1623.37     1667.18     44.38 o 
   8   1   2     3223.76     3357.58     81.83 o 
   9   1   2      769.66      741.25     26.89 o 
  10   1   2     1939.86     1987.70     55.85 o 
  11   1   2      389.46      394.29     24.15 o 
 -11   2   2      948.48      958.42     47.92 o 
 -10   2   2        7.28       14.84      8.24 o 
  -9   2   2     2104.49     2121.43     56.31 o 
  -8   2   2     1338.54     1259.21     60.78 o 
  -7   2   2     7031.35     6745.58    175.63 o 
  -6   2   2      914.74      980.76     31.81 o 
  -5   2   2     4691.84     4729.36    122.92 o 
  -4   2   2    10289.80    10766.54    495.19 o 
  -3   2   2     1200.73     1151.02     31.76 o 
  -2   2   2    15944.58    15351.09    617.38 o 
  -1   2   2     1762.22     1819.06     60.67 o 
   0   2   2    10998.12    10127.14    285.19 o 
   1   2   2      607.61      659.43     11.92 o 
   2   2   2     8920.48     8586.01    124.41 o 
   3   2   2       24.71       33.34      1.76 o 
   4   2   2     1266.50     1077.04     20.08 o 
   5   2   2      416.55      431.45     11.52 o 
   6   2   2      389.04      412.55     12.70 o 
   7   2   2       94.03       68.51      7.51 o 
   8   2   2       22.57        8.06      4.89 o 
   9   2   2       55.35       24.74      6.80 o 
  10   2   2       38.85       89.54     12.40 o 
 -11   3   2      236.65      265.24     20.08 o 
 -10   3   2      550.99      568.90     27.24 o 
  -9   3   2      605.96      631.33     27.42 o 
  -8   3   2      734.20      792.03     34.24 o 
  -7   3   2     3626.89     3689.51     99.91 o 
  -6   3   2     4531.52     4437.99    120.94 o 
  -5   3   2     6828.37     6990.86    178.13 o 
  -4   3   2     4790.75     4585.57    117.84 o 
  -3   3   2    17144.80    16642.34    360.06 o 
  -2   3   2    27777.84    26645.45    612.52 o 
  -1   3   2    21842.72    20801.06    453.69 o 
   0   3   2    23762.81    20967.68    297.90 o 
   1   3   2    26924.03    24252.00    375.17 o 
   2   3   2    15675.60    15641.32    279.89 o 
   3   3   2    11572.87    11541.35    172.04 o 
   4   3   2    15610.33    15811.36    258.09 o 
   5   3   2     3327.93     3408.11     58.26 o 
   6   3   2     7138.28     6979.35    163.95 o 
   7   3   2     2189.44     2186.83     55.61 o 
   8   3   2     5174.68     4978.83    116.13 o 
   9   3   2      208.43      196.30     15.58 o 
  10   3   2     2052.44     2036.99     65.70 o 
 -11   4   2      180.09      151.15     15.83 o 
 -10   4   2      282.01      271.61     20.83 o 
  -9   4   2     1944.23     1742.79     68.12 o 
  -8   4   2      344.47      324.26     21.39 o 
  -7   4   2     2632.83     2522.92     71.28 o 
  -6   4   2     1692.34     1686.01     44.36 o 
  -5   4   2     2220.68     2207.81     62.61 o 
  -4   4   2       12.90       26.99      2.50 o 
  -3   4   2     4457.60     4855.69    101.76 o 
  -2   4   2      223.32      206.76      5.55 o 
  -1   4   2      146.80      171.65      3.83 o 
   0   4   2     7863.89     8171.32    136.45 o 
   1   4   2        5.94        4.27      1.10 o 
   2   4   2     6762.34     7153.57    129.34 o 
   3   4   2     1231.45     1426.79     28.43 o 
   4   4   2     3586.42     3666.40     59.55 o 
   5   4   2     1016.24     1064.35     20.58 o 
   6   4   2       59.69       56.75      5.85 o 
   7   4   2      710.68      686.61     38.17 o 
   8   4   2      331.10      335.17     19.10 o 
   9   4   2        2.67        2.91      6.33 o 
  10   4   2      110.77       97.23     18.67 o 
 -11   5   2        7.03       11.51      8.21 o 
 -10   5   2      378.58      348.23     25.49 o 
  -9   5   2      143.80      153.97     16.22 o 
  -8   5   2     1548.16     1390.70     55.42 o 
  -7   5   2      628.67      624.46     29.93 o 
  -6   5   2      788.85      780.19     26.68 o 
  -5   5   2     5830.29     5849.78    134.55 o 
  -4   5   2     1778.88     1755.04     34.97 o 
  -3   5   2     5387.93     5053.72     87.48 o 
  -2   5   2     1955.12     1824.09     34.34 o 
  -1   5   2     9888.68     9877.07    160.89 o 
   0   5   2     1337.12     1231.16     20.00 o 
   1   5   2     4572.12     4179.26     66.08 o 
   2   5   2     6937.59     6897.44    113.11 o 
   3   5   2      690.15      503.52     11.40 o 
   4   5   2     4860.44     4602.90     79.94 o 
   5   5   2     1840.73     1920.27     39.00 o 
   6   5   2     6527.86     6332.85    174.66 o 
   7   5   2      161.50      168.02     15.39 o 
   8   5   2     2935.54     2818.99    100.26 o 
   9   5   2       67.57       57.49     10.26 o 
  10   5   2      744.90      681.67     31.23 o 
 -10   6   2       11.74        3.94      7.91 o 
  -9   6   2     1001.11      974.59     56.15 o 
  -8   6   2      148.11      142.62     27.02 o 
  -7   6   2      721.89      662.94     31.00 o 
  -6   6   2      730.38      723.73     25.30 o 
  -5   6   2     1437.32     1440.84     35.29 o 
  -4   6   2     2114.66     2220.05     46.38 o 
  -3   6   2       23.90       11.43      2.59 o 
  -2   6   2      584.14      541.17     10.80 o 
  -1   6   2       49.07       44.13      2.72 o 
   0   6   2     1677.52     1715.72     28.83 o 
   1   6   2      358.77      391.43      7.42 o 
   2   6   2     1589.72     1631.47     28.84 o 
   3   6   2      727.34      707.21     15.34 o 
   4   6   2       94.44       94.34      3.77 o 
   5   6   2     1703.31     1657.11     55.36 o 
   6   6   2      138.15      135.58      8.21 o 
   7   6   2      202.34      201.28     19.00 o 
   8   6   2        5.42        2.32      8.87 o 
   9   6   2      111.08      108.05     13.03 o 
  10   6   2       50.92       37.48      9.67 o 
 -10   7   2       17.52       19.84      9.55 o 
  -9   7   2       16.50        0.26      8.02 o 
  -8   7   2       14.85       13.24      7.44 o 
  -7   7   2      440.72      330.29     27.02 o 
  -6   7   2        3.77       -1.69      7.60 o 
  -5   7   2      860.65      795.25     29.94 o 
  -4   7   2        2.16       -0.13      2.09 o 
  -3   7   2     5366.07     5545.87    111.37 o 
  -2   7   2        8.06       17.25      1.73 o 
  -1   7   2     2245.32     2101.02     33.56 o 
   0   7   2     1775.53     1810.82     29.35 o 
   1   7   2     1943.48     1804.84     27.66 o 
   2   7   2       14.96       18.17      3.09 o 
   3   7   2     2832.22     2813.39     58.92 o 
   4   7   2     2733.82     2763.01     67.69 o 
   5   7   2      652.14      613.61     25.53 o 
   6   7   2      738.23      719.78     28.77 o 
   7   7   2       82.35       36.31     16.04 o 
   8   7   2      808.39      762.42     59.10 o 
   9   7   2        6.70        4.22     11.82 o 
 -10   8   2       58.70       72.61     22.80 o 
  -9   8   2      961.57      781.84     60.79 o 
  -8   8   2      145.41      152.82     24.49 o 
  -7   8   2     2362.24     1900.57    106.38 o 
  -6   8   2     1177.04     1031.76     65.01 o 
  -5   8   2     3078.61     2982.39     92.70 o 
  -4   8   2      761.34      751.67     31.30 o 
  -3   8   2      206.40      113.11     28.71 o 
  -2   8   2      288.54      261.88      7.39 o 
  -1   8   2       22.62       19.29      2.29 o 
   0   8   2      722.08      771.52     14.25 o 
   1   8   2     2098.90     2338.59     35.51 o 
   2   8   2     1920.91     2022.29     38.50 o 
   3   8   2     1779.67     1778.43     42.12 o 
   4   8   2       19.94       19.29      4.84 o 
   5   8   2     2401.84     2390.23     77.68 o 
   6   8   2      236.84      245.09     17.57 o 
   7   8   2      622.08      553.03     46.44 o 
   8   8   2       40.71       33.77     16.04 o 
   9   8   2       94.23       75.14     22.80 o 
  -9   9   2       12.88       21.95     15.20 o 
  -8   9   2       33.85       40.53     17.73 o 
  -7   9   2        0.45        0.84     10.98 o 
  -6   9   2     1234.06     1334.24     53.57 o 
  -5   9   2      780.25      680.28     37.57 o 
  -4   9   2      597.77      599.30     24.87 o 
  -3   9   2       19.14       18.80      4.11 o 
  -2   9   2     1794.63     1768.09     54.52 o 
  -1   9   2      314.72      362.87      8.56 o 
   0   9   2       18.07       20.53      2.80 o 
   1   9   2       19.77       31.02      3.12 o 
   2   9   2       95.99      109.37      5.38 o 
   3   9   2        4.50        2.72      3.16 o 
   4   9   2       22.79       17.15      7.07 o 
   5   9   2      472.71      390.07     23.79 o 
   6   9   2      245.86      205.45     16.89 o 
   7   9   2       21.64       39.68      6.31 o 
   8   9   2      160.12      153.67     27.02 o 
   9   9   2        0.05        7.60     14.35 o 
  -9  10   2      225.68      131.71     26.17 o 
  -8  10   2        5.03        4.22     10.98 o 
  -7  10   2      272.66      240.63     30.40 o 
  -6  10   2      416.13      384.28     21.91 o 
  -5  10   2      537.79      542.13     27.98 o 
  -4  10   2        9.06        1.81      3.61 o 
  -3  10   2       56.98       55.43      7.19 o 
  -2  10   2       58.36       63.06      9.80 o 
  -1  10   2        1.62       12.45      5.67 o 
   0  10   2       37.66       32.02      3.63 o 
   1  10   2      455.09      438.44     13.06 o 
   2  10   2      228.36      243.70      8.98 o 
   3  10   2      979.89     1004.27     37.55 o 
   4  10   2        0.96        0.13      5.65 o 
   5  10   2      660.03      648.31     33.70 o 
   6  10   2      249.14      240.40     23.64 o 
   7  10   2      568.70      603.96     30.40 o 
   8  10   2      205.07      223.75     32.08 o 
  -8  11   2      374.32      413.72     43.06 o 
  -7  11   2      309.09      264.27     32.08 o 
  -6  11   2      356.74      361.50     21.91 o 
  -5  11   2      374.87      379.36     38.84 o 
  -4  11   2     1285.38     1402.55     76.41 o 
  -3  11   2      243.69      260.63     18.48 o 
  -2  11   2     1219.36     1201.96     51.23 o 
  -1  11   2     1545.02     1647.60     40.02 o 
   0  11   2      396.22      432.30     26.60 o 
   1  11   2      489.81      520.53     22.70 o 
   2  11   2      850.28      993.39     47.16 o 
   3  11   2     1048.89     1133.19     49.98 o 
   4  11   2       16.05       20.39     10.13 o 
   5  11   2      571.97      612.60     32.82 o 
   6  11   2       41.24       61.88     11.09 o 
   7  11   2       86.08      115.17     11.73 o 
  -7  12   2      163.06      164.64     26.17 o 
  -6  12   2       47.44       48.38      9.52 o 
  -5  12   2        0.16        5.91      9.71 o 
  -4  12   2      167.52      140.23     14.29 o 
  -3  12   2      110.13       99.66     12.54 o 
  -2  12   2       64.81       42.22     13.51 o 
  -1  12   2      364.97      392.25     25.37 o 
   0  12   2       29.08       22.94      8.52 o 
   1  12   2      504.82      498.99     42.22 o 
   2  12   2      477.76      458.97     36.94 o 
   3  12   2      237.81      230.99     18.80 o 
   4  12   2      644.54      672.11     35.49 o 
   5  12   2      774.82      490.55     39.68 o 
   6  12   2      246.21      286.06     21.49 o 
   7  12   2      185.20      224.69     27.86 o 
  -6  13   2      626.63      714.26     51.93 o 
  -5  13   2     1380.12     1296.39    151.13 o 
  -4  13   2      627.03      676.78     53.19 o 
  -3  13   2     1083.51     1195.56     78.52 o 
  -2  13   2      480.64      538.68     44.75 o 
  -1  13   2       64.75       64.92     11.63 o 
   0  13   2     2450.65     2456.97    146.07 o 
   1  13   2      589.34      596.01     56.57 o 
   2  13   2      558.17      612.13     49.81 o 
   3  13   2      396.38      445.43     27.39 o 
   4  13   2      326.78      288.78     21.79 o 
   5  13   2      686.96      661.59     36.40 o 
   6  13   2      131.40      136.99     15.82 o 
  -5  14   2       12.29       20.26      8.90 o 
  -4  14   2       84.16      119.89     19.42 o 
  -3  14   2        7.57       12.66     10.98 o 
  -2  14   2        0.50       -5.91      8.44 o 
  -1  14   2       53.40       99.63     20.26 o 
   0  14   2       98.75       88.45     29.13 o 
   1  14   2       79.06      105.06     14.62 o 
   2  14   2       36.46       42.22     15.20 o 
   3  14   2      383.14      448.33     41.37 o 
   4  14   2       60.89       44.75     15.20 o 
   5  14   2      120.72      163.58     17.88 o 
  -4  15   2      997.10     1144.90     76.83 o 
  -1  15   2     1304.29     1443.79     95.41 o 
   0  15   2      500.58      567.34     34.92 o 
   1  15   2      664.22      724.06     94.99 o 
   2  15   2      847.18      792.82     61.64 o 
   3  15   2      850.71      895.82     66.70 o 
  -1  16   2        3.92       -3.38     10.13 o 
   0  16   2       41.15       51.65     13.13 o 
 -11   1   3      100.43      117.34     17.32 o 
 -10   1   3       14.02       11.84      6.84 o 
  -9   1   3       33.70       35.33      7.26 o 
  -8   1   3      596.18      599.05     21.52 o 
  -7   1   3       18.71       21.76      5.96 o 
  -6   1   3      508.89      558.14     27.08 o 
  -5   1   3      583.59      656.64     22.56 o 
  -4   1   3      768.35      837.82     25.61 o 
  -3   1   3     2103.60     2274.46     75.22 o 
  -2   1   3        1.01       12.01      4.02 o 
  -1   1   3     3225.03     3374.92     72.72 o 
   0   1   3     8623.12     8848.68    145.52 o 
   1   1   3      194.65      223.57      4.62 o 
   2   1   3      995.08     1066.41     16.66 o 
   3   1   3       80.26       84.54      2.65 o 
   4   1   3      668.22      759.07     13.05 o 
   5   1   3       51.81       65.94      3.55 o 
   6   1   3       25.16       28.48      4.59 o 
   7   1   3     1495.60     1477.16     40.64 o 
   8   1   3       10.49       21.08      6.11 o 
   9   1   3       12.29       13.55      6.17 o 
  10   1   3       24.00       18.60      8.55 o 
 -11   2   3      472.23      548.34     27.89 o 
 -10   2   3      387.31      376.26     22.08 o 
  -9   2   3       23.07       30.68      6.73 o 
  -8   2   3     1447.76     1534.68     53.80 o 
  -7   2   3      293.69      307.77     36.12 o 
  -6   2   3     3007.95     3004.41     81.58 o 
  -5   2   3      248.02      250.88     11.49 o 
  -4   2   3     1477.89     1434.85     77.68 o 
  -3   2   3      203.92      244.99      8.17 o 
  -2   2   3     1447.59     1437.57     32.95 o 
  -1   2   3    42266.67    36669.75    985.69 o 
   0   2   3    13065.22    12916.87    287.72 o 
   1   2   3     2744.74     2864.14     50.00 o 
   2   2   3     7451.17     7651.81    115.64 o 
   3   2   3       19.93       57.95      4.83 o 
   4   2   3     4528.38     4737.66     67.97 o 
   5   2   3      384.31      413.09      9.70 o 
   6   2   3     3245.14     3234.72     70.76 o 
   7   2   3       35.02       43.21      6.49 o 
   8   2   3       13.72       10.13      7.68 o 
   9   2   3      148.93      210.55     13.99 o 
  10   2   3        2.99       -2.51      9.56 o 
 -11   3   3      227.75      245.44     19.15 o 
 -10   3   3      138.06      137.17     14.01 o 
  -9   3   3      266.84      281.28     21.47 o 
  -8   3   3       11.07        4.27      5.00 o 
  -7   3   3       23.13       33.73      6.08 o 
  -6   3   3      144.32      171.89     14.64 o 
  -5   3   3     2407.84     2622.50     70.54 o 
  -4   3   3     1587.61     1766.62     41.91 o 
  -3   3   3     1834.05     1924.66     44.30 o 
  -2   3   3      254.74      341.95      8.89 o 
  -1   3   3     5756.39     6117.28    126.60 o 
   0   3   3      626.25      662.72     11.11 o 
   1   3   3       57.41       58.34      3.33 o 
   2   3   3      955.82      974.59     16.98 o 
   3   3   3       70.47       71.36      2.90 o 
   4   3   3       75.12       93.60      3.37 o 
   5   3   3        2.47        0.15      1.75 o 
   6   3   3      266.10      267.42     11.19 o 
   7   3   3      825.25      853.60     27.06 o 
   8   3   3      143.51      132.32     10.63 o 
   9   3   3        7.83        5.26      6.65 o 
  10   3   3      120.43      114.36     13.60 o 
 -11   4   3      358.60      380.03     23.68 o 
 -10   4   3       99.42      102.21     16.04 o 
  -9   4   3     2175.83     2113.10     78.82 o 
  -8   4   3      585.91      605.78     30.53 o 
  -7   4   3     2306.60     2281.47     64.83 o 
  -6   4   3     5219.18     5342.66    125.75 o 
  -5   4   3     1014.42      927.53     22.41 o 
  -4   4   3     2905.94     2716.75     57.55 o 
  -3   4   3     1592.48     1433.64     29.60 o 
  -2   4   3    13954.55    13104.67    470.51 o 
  -1   4   3     1639.96     1699.29     31.89 o 
   0   4   3     4101.12     3886.72     58.94 o 
   1   4   3     3347.24     3216.91     55.04 o 
   2   4   3     7528.09     7548.62    124.17 o 
   3   4   3     6129.48     6355.44    115.33 o 
   4   4   3     5134.63     5410.36     79.12 o 
   5   4   3     2523.06     2519.87     50.21 o 
   6   4   3      757.75      805.25     24.91 o 
   7   4   3     3551.80     3478.95     95.10 o 
   8   4   3      762.83      795.64     31.70 o 
   9   4   3      772.19      937.12     36.51 o 
  10   4   3       67.32       86.95     12.47 o 
 -11   5   3      138.54      148.58     15.98 o 
 -10   5   3       13.51       -1.69      7.76 o 
  -9   5   3      724.77      730.86     36.42 o 
  -8   5   3      564.89      490.06     26.92 o 
  -7   5   3      424.31      465.00     50.24 o 
  -6   5   3      411.37      422.40     13.96 o 
  -5   5   3      421.02      418.65     11.82 o 
  -4   5   3      337.33      368.48     12.06 o 
  -3   5   3      693.80      661.77     13.65 o 
  -2   5   3     3643.08     3722.73     72.56 o 
  -1   5   3      129.83      129.51      3.94 o 
   0   5   3     1254.75     1246.86     20.15 o 
   1   5   3       45.36       76.41      2.95 o 
   2   5   3     1644.19     1623.58     27.43 o 
   3   5   3      914.21      987.80     20.53 o 
   4   5   3     5112.60     5383.25     88.52 o 
   5   5   3       57.37       56.85      4.11 o 
   6   5   3       87.28       90.84      6.80 o 
   7   5   3        1.85        9.29      6.57 o 
   8   5   3      231.83      228.00     17.72 o 
   9   5   3       12.51       20.06      7.95 o 
  10   5   3      154.95      160.86     17.22 o 
 -10   6   3      599.58      586.65     33.41 o 
  -9   6   3     1728.06     1701.30     77.26 o 
  -8   6   3     2073.02     1909.08     71.17 o 
  -7   6   3     2390.63     2400.98     83.91 o 
  -6   6   3     3422.78     3354.52    110.22 o 
  -5   6   3     5875.87     5879.83    159.73 o 
  -4   6   3    10460.09    10293.85    185.05 o 
  -3   6   3    11879.60    11614.89    238.81 o 
  -2   6   3     9676.29     9349.09    178.62 o 
  -1   6   3    16414.58    16494.22    267.76 o 
   0   6   3     8227.51     7912.97    124.19 o 
   1   6   3    12294.38    12521.47    194.20 o 
   2   6   3    10588.21    10919.48    170.96 o 
   3   6   3    11875.55    11979.67    217.68 o 
   4   6   3     3203.75     3169.01     63.36 o 
   5   6   3     3345.22     3319.69     90.75 o 
   6   6   3     1688.62     1719.99     58.02 o 
   7   6   3     3900.30     3800.76    128.26 o 
   8   6   3      517.24      562.25     31.00 o 
   9   6   3     1359.64     1292.13     46.31 o 
 -10   7   3        0.92        3.13      8.04 o 
  -9   7   3      105.60      104.72     13.94 o 
  -8   7   3       23.08       27.75      8.52 o 
  -7   7   3      800.35      770.97     34.62 o 
  -6   7   3       30.89       44.75      6.62 o 
  -5   7   3     2591.78     2566.49     69.76 o 
  -4   7   3      204.37      220.44      8.62 o 
  -3   7   3     1575.74     1504.73     38.73 o 
  -2   7   3     1018.97      986.43     18.52 o 
  -1   7   3      415.41      411.99      8.86 o 
   0   7   3     2362.62     2403.17     37.54 o 
   1   7   3      149.53      192.52      5.88 o 
   2   7   3     6646.45     6990.76    115.98 o 
   3   7   3       38.17       43.56      3.87 o 
   4   7   3     4311.38     4295.51    115.34 o 
   5   7   3      651.08      626.37     26.20 o 
   6   7   3     1862.55     1821.14     61.70 o 
   7   7   3      211.70      166.33     26.17 o 
   8   7   3      418.25      441.58     44.75 o 
   9   7   3      253.12      238.47     25.33 o 
 -10   8   3      483.37      486.33     47.28 o 
  -9   8   3     1525.39     1545.11     96.25 o 
  -8   8   3     1553.98     1444.63     88.65 o 
  -7   8   3     3870.31     3753.85    189.13 o 
  -6   8   3     6154.74     5872.25    279.47 o 
  -5   8   3     4063.01     4104.91    124.68 o 
  -4   8   3     4440.51     4605.05    194.66 o 
  -3   8   3     5361.98     5503.24    165.26 o 
  -2   8   3    14492.02    14327.27    284.02 o 
  -1   8   3     4783.27     4946.07     79.14 o 
   0   8   3    14467.69    14761.40    217.52 o 
   1   8   3     5610.79     5720.26     91.30 o 
   2   8   3     6476.09     6309.91    119.87 o 
   3   8   3     4493.01     4658.62    102.63 o 
   4   8   3     5078.63     5151.87    138.03 o 
   5   8   3     4349.19     4296.02    132.42 o 
   6   8   3     1146.10     1239.85     53.69 o 
   7   8   3     2874.19     2784.38    105.36 o 
   8   8   3      930.49      950.71     69.23 o 
   9   8   3     1956.14     1973.18    119.89 o 
  -9   9   3      216.37      223.75     32.08 o 
  -8   9   3      334.58      280.31     32.93 o 
  -7   9   3      609.91      660.26     50.66 o 
  -6   9   3      219.51      215.30     26.17 o 
  -5   9   3     1269.20     1354.14     64.05 o 
  -4   9   3      683.25      680.88     35.34 o 
  -3   9   3      136.41      152.42     10.53 o 
  -2   9   3      251.09      269.99      9.69 o 
  -1   9   3      110.97      107.63      4.50 o 
   0   9   3     2586.23     2661.75     42.05 o 
   1   9   3      934.89      923.56     17.69 o 
   2   9   3     1358.24     1212.81     29.08 o 
   3   9   3       86.19       76.29      7.05 o 
   4   9   3     1420.03     1466.48     51.19 o 
   5   9   3        3.90        1.81     10.13 o 
   6   9   3     1412.60     1428.24     60.89 o 
   7   9   3        1.50        3.54      5.75 o 
   8   9   3      306.66      233.03     32.93 o 
  -9  10   3      369.41      375.72     42.22 o 
  -8  10   3     1646.34     1581.41     97.10 o 
  -7  10   3     2183.26     2204.52    122.43 o 
  -6  10   3     2975.76     2787.80    116.52 o 
  -5  10   3     2487.52     2373.81    113.14 o 
  -4  10   3     8233.15     7987.31    358.01 o 
  -3  10   3      112.77      110.16      9.37 o 
  -2  10   3     5744.79     5753.68    204.42 o 
  -1  10   3     2508.77     2546.63     58.63 o 
   0  10   3    10261.98    10215.25    186.02 o 
   1  10   3     2908.96     2973.63     81.12 o 
   2  10   3     6998.39     7035.12    152.94 o 
   3  10   3     4000.19     4017.90    123.66 o 
   4  10   3     1169.28     1195.46     44.10 o 
   5  10   3     3284.04     3326.49    125.37 o 
   6  10   3     1191.91     1254.12     55.80 o 
   7  10   3      829.76      810.47     39.14 o 
   8  10   3      424.68      460.15     47.28 o 
  -8  11   3      430.82      445.80     43.90 o 
  -7  11   3      393.92      351.24     37.15 o 
  -6  11   3      299.89      297.98     19.65 o 
  -5  11   3       42.38       41.15     11.40 o 
  -4  11   3       61.20       65.33      9.73 o 
  -3  11   3      366.07      407.81     32.08 o 
  -2  11   3      125.24      141.83     10.65 o 
  -1  11   3        7.92        9.00      3.66 o 
   0  11   3      754.38      892.41    127.07 o 
   1  11   3      524.21      428.65     56.06 o 
   2  11   3     3125.39     3161.88    117.45 o 
   3  11   3      462.45      417.89     25.37 o 
   4  11   3     1591.99     1523.35     64.87 o 
   5  11   3       43.41       42.53      9.94 o 
   6  11   3     1924.67     1857.60     77.02 o 
   7  11   3       25.76       27.39     19.42 o 
  -7  12   3      695.37      704.16     54.88 o 
  -6  12   3     1803.78     1794.51     72.83 o 
  -5  12   3     1542.41     1476.65     62.06 o 
  -4  12   3     2390.07     2167.94    152.82 o 
  -3  12   3     2668.65     3463.06    554.72 o 
  -2  12   3     2766.31     2550.69    147.76 o 
  -1  12   3      437.57      490.35     29.24 o 
   0  12   3     5192.55     4653.01    350.39 o 
   1  12   3     3706.62     3623.17    238.94 o 
   2  12   3     3638.00     3561.73    110.39 o 
   3  12   3      979.38     1106.28     50.23 o 
   4  12   3     1544.05     1402.87    106.38 o 
   5  12   3      551.22      535.72     31.31 o 
   6  12   3      242.83      252.50     20.67 o 
  -7  13   3       59.97       89.50     22.80 o 
  -6  13   3       89.20       85.03     12.16 o 
  -5  13   3      100.12      108.65     13.34 o 
  -4  13   3       66.15       54.73     10.10 o 
  -3  13   3        3.34        5.91      9.29 o 
  -2  13   3      957.16     1042.74     70.92 o 
  -1  13   3       20.58       22.80     11.82 o 
   0  13   3      305.42      341.34     24.77 o 
   1  13   3        3.09       -0.55      6.85 o 
   2  13   3     1340.18     1168.94     56.42 o 
   3  13   3        1.83        2.83      6.85 o 
   4  13   3     1574.14     1631.34     69.73 o 
   5  13   3      207.33      190.24     18.63 o 
   6  13   3      878.16      935.34     46.73 o 
  -5  14   3       50.75       41.61     10.33 o 
  -3  14   3      277.27      259.21     28.71 o 
  -1  14   3      331.17      232.19     28.71 o 
   0  14   3      482.65      478.73     43.90 o 
   1  14   3      290.20      353.12     77.68 o 
   2  14   3      409.38      370.66     37.99 o 
   3  14   3      714.89      737.94     58.26 o 
   4  14   3       71.34       81.56     13.34 o 
  -4  15   3      109.38      107.23     19.42 o 
  -3  15   3        0.58       -6.75      9.29 o 
  -2  15   3        9.03       13.51     12.66 o 
  -1  15   3       16.02        8.44     10.98 o 
   0  15   3      272.82      273.86     40.95 o 
   1  15   3       14.80       12.75      9.24 o 
   2  15   3      580.88      656.88     54.88 o 
   3  15   3        1.36        2.53     11.82 o 
 -11   0   4      110.38      101.93     16.41 o 
 -10   0   4     1723.12     1785.31     71.58 o 
  -9   0   4      291.55      284.79     21.49 o 
  -8   0   4     5710.70     5404.63    175.49 o 
  -7   0   4      956.71     1088.57     54.88 o 
  -6   0   4     8226.84     8199.20    373.19 o 
  -5   0   4     7340.88     8324.16    376.57 o 
  -4   0   4    14387.91    14157.57    629.86 o 
  -3   0   4     9547.47     9234.94    655.62 o 
  -2   0   4    32921.55    27805.87    869.86 o 
  -1   0   4    15237.23    14394.17    430.10 o 
   0   0   4    99186.84    81974.33   3015.07 o 
   1   0   4    29295.21    28101.77    597.76 o 
   2   0   4    10601.83    10773.05    268.29 o 
   3   0   4     2299.36     1915.11     41.80 o 
   4   0   4     1402.19     1304.17     34.88 o 
   5   0   4    12687.74    12395.08    245.14 o 
   6   0   4      669.12      691.88     48.65 o 
   7   0   4     9983.20     9702.30    302.44 o 
   8   0   4      520.00      488.86     37.99 o 
   9   0   4     1650.93     1526.03     63.33 o 
  10   0   4      235.71      242.98     22.59 o 
 -11   1   4      165.94      156.33     13.46 o 
 -10   1   4     1691.42     1702.94     48.62 o 
  -9   1   4      348.79      303.80     19.45 o 
  -8   1   4     2531.60     2403.69     70.45 o 
  -7   1   4     1364.69     1371.01     64.24 o 
  -6   1   4     5191.51     5105.80    142.05 o 
  -5   1   4     8042.24     8518.26    214.97 o 
  -4   1   4     2556.97     2590.50     86.56 o 
  -3   1   4     9582.78     9416.82    242.43 o 
  -2   1   4     6959.59     7005.81    180.85 o 
  -1   1   4    47700.85    40507.33    803.00 o 
   0   1   4     9398.16     9878.76    162.15 o 
   1   1   4    18422.11    18371.64    304.81 o 
   2   1   4     2081.54     2006.47     30.22 o 
   3   1   4     6808.13     6451.26     92.45 o 
   4   1   4     3592.06     3743.66     56.92 o 
   5   1   4     3264.98     3239.26     52.96 o 
   6   1   4      902.16      862.81     23.89 o 
   7   1   4      424.30      414.29     17.05 o 
   8   1   4      979.12     1045.70     37.42 o 
   9   1   4       11.72       17.50      9.63 o 
  10   1   4      437.49      473.36     38.93 o 
 -11   2   4       83.48      117.75     19.81 o 
 -10   2   4     1329.67     1446.55     43.13 o 
  -9   2   4      120.90      120.77     11.98 o 
  -8   2   4     8021.11     7971.14    207.22 o 
  -7   2   4     1496.41     1594.28     57.76 o 
  -6   2   4    10090.31     9924.76    251.59 o 
  -5   2   4     2432.41     2644.72     71.48 o 
  -4   2   4    19176.87    19050.83    412.19 o 
  -3   2   4     4173.81     4228.03     93.72 o 
  -2   2   4    15169.38    15115.45    326.16 o 
  -1   2   4    44567.38    38824.06    709.65 o 
   0   2   4    21410.72    20524.36    380.71 o 
   1   2   4    16568.92    17063.08    253.16 o 
   2   2   4     5019.81     4796.50     69.32 o 
   3   2   4    23589.03    23017.89    328.56 o 
   4   2   4     1351.58     1269.55     20.48 o 
   5   2   4    14240.96    13975.83    217.68 o 
   6   2   4     2058.43     2081.15     48.46 o 
   7   2   4     3159.95     3054.61     86.44 o 
   8   2   4      745.37      677.58     28.06 o 
   9   2   4     2071.24     2140.34     66.57 o 
  10   2   4      403.58      415.58     23.99 o 
 -11   3   4       27.07       17.99     10.49 o 
 -10   3   4     1468.40     1381.60     48.18 o 
  -9   3   4      828.24      806.45     31.15 o 
  -8   3   4     1395.23     1378.73     44.52 o 
  -7   3   4      634.84      724.62     48.80 o 
  -6   3   4     1536.73     1510.61     44.74 o 
  -5   3   4     2731.95     2779.68     64.78 o 
  -4   3   4     4247.93     4627.13    103.38 o 
  -3   3   4    14699.71    14694.18    318.08 o 
  -2   3   4     6942.19     7299.28    151.80 o 
  -1   3   4     7740.76     7821.53    140.10 o 
   0   3   4     3372.45     3453.84     60.07 o 
   1   3   4     5536.56     5433.45    120.14 o 
   2   3   4     3257.60     3335.92     55.62 o 
   3   3   4     3195.03     3240.87     51.03 o 
   4   3   4     1424.95     1333.73     21.51 o 
   5   3   4      134.53      137.03      5.20 o 
   6   3   4     1781.50     1750.07     38.14 o 
   7   3   4      432.27      426.47     17.75 o 
   8   3   4     1706.64     1688.76     71.35 o 
   9   3   4       57.66       41.51      9.67 o 
  10   3   4       54.63       49.22     13.79 o 
 -11   4   4        6.79       10.10      8.11 o 
 -10   4   4      334.22      353.07     36.73 o 
  -9   4   4      805.50      760.10     37.39 o 
  -8   4   4     2001.11     1977.70     92.45 o 
  -7   4   4      415.62      387.79     16.70 o 
  -6   4   4     5190.58     5233.62    118.57 o 
  -5   4   4     1066.84     1143.50     29.39 o 
  -4   4   4     3468.50     3337.29     75.59 o 
  -3   4   4    12030.28    12340.33    237.20 o 
  -2   4   4    13240.38    13268.62    251.51 o 
  -1   4   4     5525.19     5528.29    100.57 o 
   0   4   4     2698.87     2617.19     40.01 o 
   1   4   4    29945.36    28608.38    537.20 o 
   2   4   4     2299.49     2184.11     39.57 o 
   3   4   4    14081.88    14113.50    237.94 o 
   4   4   4     4835.05     4837.92     74.66 o 
   5   4   4     4787.72     4691.70     84.04 o 
   6   4   4        7.46       10.08      3.22 o 
   7   4   4     3743.49     3492.27     95.71 o 
   8   4   4      431.05      369.42     20.16 o 
   9   4   4      932.01      934.44     36.69 o 
  10   4   4       87.95       80.92     12.17 o 
 -11   5   4       33.86       16.46     10.75 o 
 -10   5   4     2014.34     2078.35     80.42 o 
  -9   5   4      164.69      159.43     16.35 o 
  -8   5   4     2217.52     2156.45     78.26 o 
  -7   5   4     1494.20     1454.52     55.18 o 
  -6   5   4     2226.71     2183.60     52.52 o 
  -5   5   4     3535.96     3534.26     81.15 o 
  -4   5   4     5308.36     5363.02    127.42 o 
  -3   5   4     7070.17     7299.42    139.46 o 
  -2   5   4       32.15       41.25      2.56 o 
  -1   5   4     5040.28     5123.03     84.87 o 
   0   5   4     2256.26     2321.57     37.51 o 
   1   5   4     4071.03     4035.42     72.75 o 
   2   5   4      500.66      473.51     10.51 o 
   3   5   4     1144.41     1038.04     19.63 o 
   4   5   4      969.14     1013.16     30.18 o 
   5   5   4      229.80      209.49      7.54 o 
   6   5   4     2569.19     2436.71     64.83 o 
   7   5   4       16.85        7.38      6.00 o 
   8   5   4      298.03      324.98     20.08 o 
   9   5   4      368.93      403.46     33.46 o 
 -10   6   4      436.13      427.80     27.98 o 
  -9   6   4       15.95       29.31     10.13 o 
  -8   6   4      544.08      517.12     29.13 o 
  -7   6   4        0.33        6.19      5.27 o 
  -6   6   4     1179.17     1100.75     42.76 o 
  -5   6   4       10.13        7.00      2.62 o 
  -4   6   4     4556.96     4632.69     84.64 o 
  -3   6   4      132.26      116.13      5.85 o 
  -2   6   4     1187.78     1115.98     24.96 o 
  -1   6   4     5971.30     6395.94     95.14 o 
   0   6   4     1585.34     1610.43     25.83 o 
   1   6   4     8597.48     9139.68    150.46 o 
   2   6   4     3373.53     3606.98     58.47 o 
   3   6   4     7327.11     7384.07    128.22 o 
   4   6   4        8.01       10.79      4.96 o 
   5   6   4     1981.72     1887.23     43.58 o 
   6   6   4      544.95      466.21     21.74 o 
   7   6   4     1364.61     1270.32     52.11 o 
   8   6   4       80.38       56.52     10.36 o 
   9   6   4      727.84      645.72     29.18 o 
 -10   7   4      372.20      344.92     25.35 o 
  -9   7   4       72.74       55.08     11.54 o 
  -8   7   4      762.09      679.15     49.39 o 
  -7   7   4      788.45      803.75     36.31 o 
  -6   7   4      136.96      136.78     20.26 o 
  -5   7   4     1752.58     1830.57     79.03 o 
  -4   7   4      194.59      203.57      8.22 o 
  -3   7   4     2977.41     2938.27     74.63 o 
  -2   7   4     2624.06     2816.64     59.14 o 
  -1   7   4     3807.14     3837.86     64.85 o 
   0   7   4       57.13       63.61      3.34 o 
   1   7   4      937.55      926.47     18.19 o 
   2   7   4        0.11        2.47      1.45 o 
   3   7   4      189.93      180.69      6.46 o 
   4   7   4       43.32       57.77      6.60 o 
   5   7   4      508.57      411.86     23.89 o 
   6   7   4        0.98       -2.44      5.46 o 
   7   7   4      604.23      609.95     30.21 o 
   8   7   4       19.14       20.60     19.42 o 
   9   7   4       93.29       79.53     15.81 o 
 -10   8   4        1.37        2.53     12.66 o 
  -9   8   4      385.99      374.03     39.68 o 
  -8   8   4        1.49        1.69     10.13 o 
  -6   8   4     1481.29     1431.97     83.59 o 
  -5   8   4      196.14      183.34     11.18 o 
  -4   8   4      891.54      879.88     36.40 o 
  -3   8   4      598.85      663.43     21.98 o 
  -2   8   4     1668.86     1677.54     35.83 o 
  -1   8   4      195.54      219.88      6.81 o 
   0   8   4      578.53      573.79     10.88 o 
   1   8   4      427.55      445.82     10.10 o 
   2   8   4        2.30        1.53      1.86 o 
   3   8   4      625.69      617.63     16.55 o 
   4   8   4       45.34       31.05      5.52 o 
   5   8   4     1021.73      956.48     34.27 o 
   6   8   4       54.19       59.72     10.13 o 
   7   8   4      687.64      695.77     34.28 o 
   8   8   4       10.49        8.44     13.51 o 
   9   8   4      229.24      232.19     35.46 o 
  -9   9   4       23.05       10.98     14.35 o 
  -8   9   4      249.71      325.06     36.31 o 
  -7   9   4      137.15      162.95     25.33 o 
  -6   9   4       52.63       33.77     14.35 o 
  -5   9   4       18.16       15.10      5.81 o 
  -4   9   4      526.64      504.26     21.81 o 
  -3   9   4      608.80      622.49     25.35 o 
  -2   9   4      242.29      255.90     10.93 o 
  -1   9   4      413.55      422.43     10.01 o 
   0   9   4      379.52      385.76      9.18 o 
   1   9   4      275.05      272.63      9.23 o 
   2   9   4     1566.98     1634.95     36.85 o 
   3   9   4      201.30      174.09      9.21 o 
   4   9   4     1055.69     1003.13     38.13 o 
   5   9   4       12.99       19.36      4.91 o 
   6   9   4      314.77      346.42     33.35 o 
   7   9   4      435.35      445.14     25.96 o 
   8   9   4       27.74       24.49     16.89 o 
  -9  10   4      758.68      772.55     61.64 o 
  -8  10   4       42.00       21.11     16.04 o 
  -7  10   4      685.25      738.78     54.88 o 
  -6  10   4       75.89      130.87     21.11 o 
  -5  10   4      945.76      945.59     35.96 o 
  -4  10   4       48.14       66.69      9.75 o 
  -3  10   4       14.00       15.98      5.61 o 
  -2  10   4        0.64       -0.18      3.98 o 
  -1  10   4        6.66        2.62      2.51 o 
   0  10   4      443.89      484.26     13.12 o 
   1  10   4        0.50        1.18      4.21 o 
   2  10   4        1.57       -2.22      4.51 o 
   3  10   4      120.56      118.19     16.91 o 
   4  10   4      154.73      189.94     22.37 o 
   5  10   4        0.07        3.02      4.47 o 
   6  10   4       61.78       58.10     12.66 o 
   7  10   4       54.77       50.94     11.82 o 
   8  10   4        7.02        2.53     11.82 o 
  -8  11   4       36.71       37.15     17.73 o 
  -7  11   4        3.55       -0.84     10.98 o 
  -6  11   4       32.81       25.27      7.18 o 
  -5  11   4       79.72       79.38     21.53 o 
  -4  11   4       46.81       52.69      9.71 o 
  -3  11   4      237.03      249.88     17.88 o 
  -2  11   4      578.27      589.37     24.57 o 
  -1  11   4       96.40      113.42      7.49 o 
   0  11   4      150.34      124.40     13.73 o 
   1  11   4       35.89       35.56      6.91 o 
   2  11   4       22.14       31.47      6.98 o 
   3  11   4      452.70      494.46     28.64 o 
   4  11   4      316.42      285.98     24.49 o 
   5  11   4      751.64      749.15     39.10 o 
   6  11   4       10.30       16.74      8.52 o 
   7  11   4      413.48      489.04     58.68 o 
  -7  12   4      571.27      645.91     51.50 o 
  -6  12   4      697.10      754.01     36.18 o 
  -5  12   4      616.22      723.18     86.54 o 
  -4  12   4     1039.75     1117.63     48.91 o 
  -3  12   4      757.39      833.16     38.94 o 
  -2  12   4      242.03      214.46     24.49 o 
  -1  12   4     1045.70      631.55     48.13 o 
   0  12   4      422.25      382.89     25.92 o 
   1  12   4      153.42      121.16     14.62 o 
   2  12   4      289.14      298.09     21.39 o 
   3  12   4        5.75       14.71     11.40 o 
   4  12   4      542.49      650.76     40.95 o 
   5  12   4        2.71        3.92      7.44 o 
   6  12   4      705.59      756.34     40.22 o 
  -7  13   4        0.71        1.69     11.82 o 
  -6  13   4        1.29        3.12      7.69 o 
  -5  13   4       71.21       71.33     12.24 o 
  -4  13   4       96.36       79.36     18.15 o 
  -3  13   4      204.63      162.11     21.95 o 
  -2  13   4      622.60      706.70     53.19 o 
  -1  13   4      119.78      138.47     21.11 o 
   0  13   4      246.13      306.50     27.02 o 
   1  13   4      319.08      326.75     33.77 o 
   2  13   4      188.05      187.44     26.17 o 
   3  13   4      434.72      492.40     29.78 o 
   4  13   4      330.94      364.49     25.97 o 
   5  13   4      533.77      598.23     34.89 o 
  -5  14   4      589.38      772.55     55.73 o 
  -4  14   4      398.36      431.45     37.99 o 
  -3  14   4      511.61      600.31     47.28 o 
  -2  14   4     1061.47      838.41     61.64 o 
  -1  14   4      368.87      368.12     36.31 o 
   0  14   4      461.76      452.40     29.85 o 
   1  14   4      252.09      245.97     21.47 o 
   2  14   4      644.34      735.40     57.41 o 
   3  14   4      334.19      369.81     37.99 o 
   4  14   4      372.14      347.73     25.97 o 
  -4  15   4      359.27      331.82     33.77 o 
  -3  15   4      112.95      110.61     21.11 o 
  -2  15   4      441.86      508.28     44.75 o 
  -1  15   4        9.02       19.42     13.51 o 
   1  15   4      168.81      139.36     35.88 o 
   2  15   4      566.85      546.28     49.81 o 
 -11   1   5        8.11       17.85      8.81 o 
 -10   1   5        0.27        0.77      5.64 o 
  -9   1   5      813.68      765.77     26.37 o 
  -8   1   5       74.02       67.07      9.04 o 
  -7   1   5        2.37        2.00      5.50 o 
  -6   1   5       26.13       23.14      4.87 o 
  -5   1   5     3944.50     4597.74    150.75 o 
  -4   1   5        1.34       10.65      5.25 o 
  -3   1   5     1487.58     1528.45     37.67 o 
  -2   1   5       60.40      101.97     17.73 o 
  -1   1   5     4271.20     4624.33     95.77 o 
   0   1   5     8218.01     8912.64    160.18 o 
   1   1   5     2980.12     3038.21     51.54 o 
   2   1   5      279.69      300.42      6.78 o 
   3   1   5        1.10        6.29      1.23 o 
   4   1   5      276.85      275.35      6.51 o 
   5   1   5      595.31      601.36     13.69 o 
   6   1   5       52.08       60.09      4.78 o 
   7   1   5       26.10       29.48      6.48 o 
   8   1   5      378.79      349.41     28.23 o 
   9   1   5        3.80        6.47      5.80 o 
  10   1   5        5.54        3.59      7.51 o 
 -11   2   5       45.72       28.20      9.72 o 
 -10   2   5       78.69       93.79     10.34 o 
  -9   2   5       81.96       85.17     10.16 o 
  -8   2   5     1267.93     1290.67     42.54 o 
  -7   2   5      632.14      633.88     24.03 o 
  -6   2   5       43.10       39.13      4.84 o 
  -5   2   5      714.71      882.56     24.32 o 
  -4   2   5       13.71       19.72      3.11 o 
  -3   2   5      434.66      453.68     11.93 o 
  -2   2   5       45.60       52.77      5.97 o 
  -1   2   5     1171.58     1262.82     24.06 o 
   0   2   5     1320.83     1453.16     28.49 o 
   1   2   5      699.70      808.24     14.85 o 
   2   2   5      201.44      222.35      5.74 o 
   3   2   5      969.51     1076.81     17.93 o 
   4   2   5      788.86      799.27     17.27 o 
   5   2   5       27.58       30.20      3.15 o 
   6   2   5      146.05      151.45      7.46 o 
   7   2   5      241.97      246.30     13.44 o 
   8   2   5       42.35       40.63      7.56 o 
   9   2   5       35.40       41.90      9.40 o 
  10   2   5       23.46       31.23      9.07 o 
 -11   3   5      563.43      582.11     28.98 o 
 -10   3   5      309.37      276.13     22.38 o 
  -9   3   5      168.70      192.52     13.93 o 
  -8   3   5      670.83      688.12     22.74 o 
  -7   3   5     3261.28     3414.38     81.11 o 
  -6   3   5      621.75      642.33     19.77 o 
  -5   3   5     6642.41     6961.73    154.57 o 
  -4   3   5     7685.90     8009.27    175.94 o 
  -3   3   5     9526.70     9506.12    360.03 o 
  -2   3   5      993.50      919.53     19.31 o 
  -1   3   5    11287.22    11141.75    195.06 o 
   0   3   5     4721.64     4736.66     82.41 o 
   1   3   5     4291.40     4413.82     73.44 o 
   2   3   5     3466.07     3417.02     53.61 o 
   3   3   5     5731.71     5969.26     90.87 o 
   4   3   5     1350.30     1288.77     22.16 o 
   5   3   5     2479.94     2501.88     43.76 o 
   6   3   5     1511.09     1562.76     35.07 o 
   7   3   5      136.76      171.02     11.15 o 
   8   3   5      802.46      823.06     33.87 o 
   9   3   5      372.26      397.42     22.25 o 
  10   3   5      470.92      505.27     57.00 o 
 -11   4   5        4.80        1.55      7.52 o 
 -10   4   5       40.22       51.00     19.84 o 
  -9   4   5       66.06       67.29     11.76 o 
  -8   4   5      198.94      180.30     12.31 o 
  -7   4   5       27.50       29.01      4.79 o 
  -6   4   5        6.56       13.73      3.76 o 
  -5   4   5      130.51      165.90      7.62 o 
  -4   4   5       32.76       46.92      4.52 o 
  -3   4   5      859.07      958.23     24.70 o 
  -2   4   5      121.09      154.05      4.97 o 
  -1   4   5      343.41      411.55      8.71 o 
   0   4   5      299.85      330.71      7.37 o 
   1   4   5     1575.79     1797.13     31.69 o 
   2   4   5      658.80      660.80     14.20 o 
   3   4   5        2.65        3.26      1.51 o 
   4   4   5      195.29      187.74      6.47 o 
   5   4   5      395.21      409.12     10.63 o 
   6   4   5      266.20      278.12     10.70 o 
   7   4   5      230.52      210.70     14.47 o 
   8   4   5       34.08       22.14      9.71 o 
   9   4   5      146.54      162.56     14.89 o 
 -11   5   5      363.94      413.48     34.62 o 
 -10   5   5      641.40      693.48     36.66 o 
  -9   5   5     1536.86     1572.76     62.38 o 
  -8   5   5     1653.72     1752.12     65.63 o 
  -7   5   5     3573.83     3578.61    118.51 o 
  -6   5   5     2956.09     3053.38     71.45 o 
  -5   5   5     8153.01     7989.53    183.33 o 
  -4   5   5     2383.77     2310.75     51.59 o 
  -3   5   5    14408.28    14832.44    302.68 o 
  -2   5   5    11336.63    11506.48    236.63 o 
  -1   5   5     5312.14     5186.24     84.03 o 
   0   5   5    19647.97    19978.83    308.85 o 
   1   5   5     8663.46     8807.57    155.54 o 
   2   5   5     9702.99     9595.34    156.99 o 
   3   5   5      990.93      933.70     19.20 o 
   4   5   5     8572.01     8423.71    162.55 o 
   5   5   5     1853.26     1862.97     40.13 o 
   6   5   5     3880.57     3854.21     85.69 o 
   7   5   5      867.23      887.31     27.70 o 
   8   5   5     1417.31     1449.35     48.75 o 
   9   5   5      257.88      294.91     21.24 o 
 -11   6   5       31.12       41.37     19.42 o 
 -10   6   5       27.55       51.00     19.84 o 
  -9   6   5      100.69       81.42     12.16 o 
  -8   6   5      216.27      179.52     15.22 o 
  -7   6   5       32.21       23.78     13.09 o 
  -6   6   5       53.03       56.30     12.66 o 
  -5   6   5      232.08      234.62      9.28 o 
  -4   6   5      448.96      478.73     11.52 o 
  -3   6   5     1007.11     1030.30     23.60 o 
  -2   6   5       72.74       95.30      4.12 o 
  -1   6   5      830.00      911.85     16.28 o 
   0   6   5      543.95      620.90     12.14 o 
   1   6   5       35.23       37.29      2.91 o 
   2   6   5        2.69        5.38      1.89 o 
   3   6   5      142.46      158.63      6.27 o 
   4   6   5      198.62      208.71      8.86 o 
   5   6   5      634.51      618.79     20.12 o 
   6   6   5      101.90       80.59      9.30 o 
   7   6   5       11.76       10.34      5.17 o 
   8   6   5      171.49      137.09     17.42 o 
   9   6   5        5.13       11.00      9.84 o 
 -10   7   5      872.98      921.54     44.19 o 
  -9   7   5     2087.81     2094.58     78.13 o 
  -8   7   5     1465.37     1443.93     56.26 o 
  -7   7   5     4151.68     4121.79    134.40 o 
  -6   7   5     1846.35     1972.33    105.54 o 
  -5   7   5     4439.63     4386.87    156.88 o 
  -4   7   5     9855.33    10150.99    219.17 o 
  -3   7   5     8690.63     8261.41    191.72 o 
  -2   7   5     6109.89     6062.94    114.40 o 
  -1   7   5     5438.26     5132.54     80.87 o 
   0   7   5     9620.32     9137.18    176.05 o 
   1   7   5     5706.50     5727.00    100.76 o 
   2   7   5     8062.26     8047.81    151.85 o 
   3   7   5     4802.53     4763.99     84.26 o 
   4   7   5     3665.46     3617.72     99.33 o 
   5   7   5     1885.38     1753.93     71.58 o 
   6   7   5     4348.70     4218.23    227.97 o 
   7   7   5      603.26      630.05     32.04 o 
   8   7   5     1590.68     1593.33     67.43 o 
   9   7   5       31.79       50.04     13.34 o 
 -10   8   5       43.84       48.19     11.36 o 
  -9   8   5       90.53      107.23     23.64 o 
  -8   8   5       38.13       29.55     14.35 o 
  -7   8   5      131.29      119.89     21.11 o 
  -6   8   5        3.93        0.00      9.29 o 
  -5   8   5      465.09      454.24     35.46 o 
  -4   8   5       84.09       82.46      7.92 o 
  -3   8   5       83.50       84.60      5.16 o 
  -2   8   5       21.76       16.37      2.77 o 
  -1   8   5      160.20      178.16      6.99 o 
   0   8   5        3.51        8.54      1.79 o 
   1   8   5      319.60      322.76      8.27 o 
   2   8   5      179.00      198.05      8.05 o 
   3   8   5      130.18      127.64      8.31 o 
   4   8   5        8.55        1.02      4.53 o 
   5   8   5      127.90      127.91     10.21 o 
   6   8   5       10.17        4.58      7.60 o 
   7   8   5       40.91       49.07      9.20 o 
   8   8   5      140.17      141.67     18.14 o 
  -9   9   5     2657.58     2610.64    145.22 o 
  -8   9   5      431.01      432.29     40.53 o 
  -7   9   5     3921.10     3957.33    198.42 o 
  -6   9   5     1120.32     1138.14     70.08 o 
  -5   9   5     9732.25     9951.32    342.36 o 
  -4   9   5     2422.14     2394.43     75.96 o 
  -3   9   5    11361.30    10939.15    476.99 o 
  -2   9   5     7891.87     7933.01    165.29 o 
  -1   9   5    11855.24    11662.76    197.15 o 
   0   9   5     6150.70     6557.83    107.17 o 
   1   9   5     5391.82     5440.26    130.25 o 
   2   9   5     6669.47     6979.84    141.71 o 
   3   9   5     2874.68     2795.91    103.85 o 
   4   9   5     7450.27     7590.13    227.29 o 
   5   9   5     1987.25     1927.35     63.81 o 
   6   9   5     2308.54     2427.49    215.30 o 
   7   9   5      580.46      582.91     56.99 o 
   8   9   5     1033.58      994.61     75.14 o 
  -9  10   5      334.51      299.73     37.15 o 
  -8  10   5       25.70       42.22     16.89 o 
  -7  10   5      797.84      837.57     59.95 o 
  -6  10   5      306.36      338.57     32.93 o 
  -5  10   5       44.96       49.35      9.12 o 
  -4  10   5       76.11       83.54      9.19 o 
  -3  10   5       25.96       34.59      6.34 o 
  -2  10   5      757.97      775.78     25.00 o 
  -1  10   5      662.24      666.21     17.95 o 
   0  10   5       39.68       39.00      4.56 o 
   1  10   5        0.92        1.28      4.44 o 
   2  10   5       14.55       13.86      5.58 o 
   3  10   5      233.49      222.58     14.78 o 
   4  10   5       33.08       43.74     12.66 o 
   5  10   5      587.00      522.01     30.71 o 
   6  10   5      399.90      380.08     25.95 o 
   7  10   5      126.37      116.73     13.90 o 
  -8  11   5      655.00      617.20     51.50 o 
  -7  11   5     2117.89     2189.32    122.43 o 
  -6  11   5     1093.99     1075.66     69.23 o 
  -5  11   5     3698.82     3718.32    166.75 o 
  -4  11   5     1411.64     1473.35     63.75 o 
  -3  11   5     5934.47     5788.86    203.28 o 
  -2  11   5     1367.41     1348.86     39.35 o 
  -1  11   5     7984.79     8785.16    466.07 o 
   0  11   5      669.02      653.46     36.83 o 
   1  11   5     2530.27     2439.40    135.49 o 
   2  11   5     1852.56     1972.09     65.51 o 
   3  11   5     1112.07     1073.65     51.50 o 
   4  11   5     3418.29     3330.45    126.75 o 
   5  11   5      772.11      788.70     41.49 o 
   6  11   5     3353.41     3306.82    128.48 o 
   7  11   5      222.19      217.35     19.37 o 
  -7  12   5      370.05      379.94     38.84 o 
  -6  12   5       20.65       23.64     14.35 o 
  -5  12   5      185.58      225.21     39.26 o 
  -4  12   5      194.66      185.49     16.09 o 
  -3  12   5        0.31        1.24      5.65 o 
  -2  12   5      110.20      103.85     17.73 o 
  -1  12   5       42.54       66.70     15.20 o 
   0  12   5       57.01       55.18     10.70 o 
   1  12   5      410.44      406.96     38.84 o 
   2  12   5       74.75       65.97      9.37 o 
   3  12   5      203.25      194.21     18.51 o 
   4  12   5      125.82      138.11     16.35 o 
   5  12   5      202.24      156.73     17.28 o 
   6  12   5        2.47       10.30      8.90 o 
  -6  13   5      317.81      363.90     36.31 o 
  -5  13   5     1501.34     1643.48     68.59 o 
  -4  13   5      510.65      527.65     29.51 o 
  -3  13   5     2174.00     2064.36    123.27 o 
  -2  13   5     1159.83     1081.58     73.46 o 
  -1  13   5     1298.32      976.04     68.39 o 
   0  13   5     1333.67     1424.46     65.95 o 
   1  13   5      324.40      302.21     52.77 o 
   2  13   5     1124.17     1241.85    126.23 o 
   3  13   5      530.05      549.71     35.88 o 
   4  13   5     1815.23     1961.36    113.14 o 
   5  13   5       10.46       -0.24      8.29 o 
  -5  14   5      239.18      187.44     24.49 o 
  -4  14   5      326.23      304.80     32.08 o 
  -3  14   5       70.08       72.61     16.89 o 
  -2  14   5      284.99      271.87     31.24 o 
   0  14   5       90.38       89.10     14.02 o 
   1  14   5      421.21      415.93     28.66 o 
   2  14   5       53.41       72.87     16.89 o 
   3  14   5      463.44      426.38     42.22 o 
   4  14   5       95.67      102.13     15.52 o 
  -3  15   5      845.79      805.48     60.79 o 
  -2  15   5      349.29      374.03     37.99 o 
  -1  15   5      421.88      352.08     37.15 o 
   0  15   5      366.17      392.00     28.91 o 
   1  15   5      154.44      125.30     16.68 o 
   2  15   5      827.94      940.57     71.77 o 
 -11   0   6     1003.96     1067.75     51.02 o 
 -10   0   6     1152.83     1224.73     90.76 o 
  -9   0   6     2596.01     2796.84     99.30 o 
  -8   0   6     7343.50     7607.71    239.50 o 
  -7   0   6     1449.59     1604.21     86.12 o 
  -6   0   6    13491.99    12036.64    542.05 o 
  -5   0   6     3961.12     4118.73    136.71 o 
  -4   0   6    24374.78    24584.10    770.46 o 
  -3   0   6     1215.72     1184.19     43.28 o 
  -2   0   6    58531.82    46736.95   1469.87 o 
  -1   0   6       89.98       50.36      5.05 o 
   0   0   6    15681.33    15455.94    391.01 o 
   1   0   6    13808.65    14716.20    315.91 o 
   2   0   6     9043.03     8830.19    284.56 o 
   3   0   6     7040.44     6769.16    153.43 o 
   4   0   6     2070.88     1970.34     40.92 o 
   5   0   6     6005.81     5748.79    209.42 o 
   6   0   6      902.26      955.56     29.62 o 
   7   0   6      751.80      812.50     37.99 o 
   8   0   6      154.38      182.42     17.54 o 
   9   0   6      272.71      299.73     32.08 o 
 -11   1   6     1677.39     1823.49     52.62 o 
 -10   1   6        0.83       -4.92      4.92 o 
  -9   1   6      997.07     1090.68     33.66 o 
  -8   1   6      256.34      265.33     15.40 o 
  -7   1   6     2191.71     2094.99     61.16 o 
  -6   1   6      371.69      380.60     16.70 o 
  -5   1   6     5952.58     5946.07    157.78 o 
  -4   1   6     4048.40     3988.39     92.98 o 
  -3   1   6     5949.55     5969.22    135.93 o 
  -2   1   6     5384.03     4856.44    115.54 o 
  -1   1   6     5265.67     5276.23    109.80 o 
   0   1   6     4145.93     3972.76     73.45 o 
   1   1   6     5301.86     5773.76    114.97 o 
   2   1   6    17192.86    17619.47    254.73 o 
   3   1   6     5593.08     5919.60     82.82 o 
   4   1   6     9528.67     9544.37    133.24 o 
   5   1   6     1731.68     1704.79     30.39 o 
   6   1   6     4073.37     3857.42     69.07 o 
   7   1   6     1077.69     1018.71     31.42 o 
   8   1   6      622.04      600.80     22.93 o 
   9   1   6      952.39      857.14     34.56 o 
 -11   2   6      749.56      750.38     49.21 o 
 -10   2   6     2174.98     2126.74     51.39 o 
  -9   2   6      575.60      594.05     22.52 o 
  -8   2   6     4756.45     4774.68    111.81 o 
  -7   2   6     5737.39     5960.46    136.08 o 
  -6   2   6    11503.86    11495.44    253.38 o 
  -5   2   6     1846.50     1944.65     47.47 o 
  -4   2   6    17570.82    16869.86    329.56 o 
  -3   2   6     3101.64     3043.68     69.57 o 
  -2   2   6    12562.90    12480.33    234.70 o 
  -1   2   6      601.72      470.28     11.47 o 
   0   2   6    13946.51    13652.54    248.53 o 
   1   2   6     3734.60     3651.39     58.91 o 
   2   2   6     6048.27     5895.05     90.19 o 
   3   2   6     8701.18     8716.23    124.60 o 
   4   2   6     2083.82     2041.24     30.90 o 
   5   2   6     4887.44     4814.55     80.41 o 
   6   2   6      148.18      154.25      6.87 o 
   7   2   6     2134.63     2198.91     56.97 o 
   8   2   6        3.70       19.33      6.34 o 
   9   2   6     1200.39     1320.80     63.32 o 
 -11   3   6      269.99      308.07     24.45 o 
 -10   3   6       45.34       28.85     13.09 o 
  -9   3   6     1351.52     1326.19     38.33 o 
  -8   3   6      355.09      336.75     14.72 o 
  -7   3   6     1677.83     1643.22     42.88 o 
  -6   3   6      408.65      398.44     21.57 o 
  -5   3   6     1673.05     1606.45     39.97 o 
  -4   3   6     2044.01     1947.01     46.26 o 
  -3   3   6     1109.45     1103.80     25.27 o 
  -2   3   6    10886.79    10675.05    197.94 o 
  -1   3   6        9.34       30.06      2.95 o 
   0   3   6     9565.95     9629.44    151.29 o 
   1   3   6     1074.60     1098.31     19.11 o 
   2   3   6     7162.59     7322.43    111.70 o 
   3   3   6     1506.92     1655.14     28.20 o 
   4   3   6     4290.94     4279.09     61.16 o 
   5   3   6     1673.23     1697.36     31.65 o 
   6   3   6      990.67      988.34     22.66 o 
   7   3   6     1890.79     1767.06     42.24 o 
   8   3   6      465.46      451.33     22.32 o 
   9   3   6      782.42      739.54     46.02 o 
 -11   4   6      291.64      319.59     25.59 o 
 -10   4   6      848.12      868.28     42.07 o 
  -9   4   6      869.11      831.56     65.01 o 
  -8   4   6     3818.79     3783.36    103.23 o 
  -7   4   6      730.29      737.12     22.57 o 
  -6   4   6     5831.47     5824.40    131.19 o 
  -5   4   6     3892.02     4070.85     92.69 o 
  -4   4   6     9042.15     8429.41    302.92 o 
  -3   4   6     5567.09     5703.10    116.94 o 
  -2   4   6     6172.99     5761.37    108.43 o 
  -1   4   6     5359.44     5081.01     86.24 o 
   0   4   6     3848.68     3648.75     64.70 o 
   1   4   6     6044.61     6147.01    102.22 o 
   2   4   6     5086.12     5105.68     89.94 o 
   3   4   6     3131.15     3017.68     55.21 o 
   4   4   6      178.07      176.80      5.88 o 
   5   4   6     1214.33     1179.78     25.14 o 
   6   4   6       35.71       26.51      4.47 o 
   7   4   6     1114.69     1101.43     32.44 o 
   8   4   6      143.49      160.28     16.35 o 
   9   4   6     1026.93     1039.57     47.15 o 
 -11   5   6        8.51       16.59     10.10 o 
 -10   5   6      298.65      303.10     43.06 o 
  -9   5   6        2.81       10.23      7.91 o 
  -8   5   6      142.13      101.74     18.15 o 
  -7   5   6      342.12      331.28     15.43 o 
  -6   5   6      183.28      177.03      8.54 o 
  -5   5   6        7.19        4.09      2.26 o 
  -4   5   6     1299.50     1238.01     31.97 o 
  -3   5   6     2799.72     2861.51     55.61 o 
  -2   5   6     1723.74     1655.22     30.17 o 
  -1   5   6     2321.98     2369.39     45.39 o 
   0   5   6     1783.36     1636.82     29.24 o 
   1   5   6       93.64       86.83      6.64 o 
   2   5   6     2949.95     2896.53     50.36 o 
   3   5   6     2603.63     2674.29     49.17 o 
   4   5   6     5503.88     5419.88    158.75 o 
   5   5   6      959.75      917.74     21.03 o 
   6   5   6     4368.69     4035.75    115.99 o 
   7   5   6     1192.99     1048.04     31.74 o 
   8   5   6      893.28      826.59     33.00 o 
   9   5   6      500.75      441.42     24.13 o 
 -10   6   6      389.30      362.55     25.34 o 
  -9   6   6      515.01      468.38     27.37 o 
  -8   6   6     1729.44     1670.20     62.98 o 
  -7   6   6      269.58      261.89     17.01 o 
  -6   6   6     5225.22     5069.94    160.35 o 
  -5   6   6       13.99       23.25      3.86 o 
  -4   6   6     9029.12     9302.47    228.87 o 
  -3   6   6      163.61      186.98      8.44 o 
  -2   6   6     4116.72     4358.32     70.94 o 
  -1   6   6     1423.70     1509.46     28.84 o 
   0   6   6     2254.22     2231.30     39.01 o 
   1   6   6      872.66      908.61     18.11 o 
   2   6   6      271.21      235.07      7.10 o 
   3   6   6      910.68      910.58     19.81 o 
   4   6   6       12.46       17.53      3.63 o 
   5   6   6      329.34      319.97     14.90 o 
   6   6   6      366.58      363.84     18.87 o 
   7   6   6      446.31      477.64     22.16 o 
   8   6   6        9.49       18.68      9.84 o 
   9   6   6      162.33      176.46     20.67 o 
 -10   7   6      543.65      613.12     33.68 o 
  -9   7   6       45.53       38.24     10.13 o 
  -8   7   6      723.14      651.08     34.20 o 
  -7   7   6        3.71       -0.51      5.62 o 
  -6   7   6      435.33      370.66     32.08 o 
  -5   7   6     1016.37      916.89     38.48 o 
  -4   7   6       38.43       39.31      3.44 o 
  -3   7   6        0.24        1.52      2.08 o 
  -2   7   6      433.00      459.72     10.47 o 
  -1   7   6        1.79        7.67      2.82 o 
   0   7   6     2403.79     2530.81     42.47 o 
   1   7   6       97.58       93.79      5.54 o 
   2   7   6     1572.39     1585.27     31.51 o 
   3   7   6      238.83      269.35     14.40 o 
   4   7   6     1873.52     1794.78     61.51 o 
   5   7   6     2139.89     2070.84     60.02 o 
   6   7   6      357.39      314.11     25.75 o 
   7   7   6      214.43      174.51     21.63 o 
   8   7   6      116.50      107.56     16.35 o 
 -10   8   6      118.51      113.98     25.33 o 
  -9   8   6       40.60       15.20     13.51 o 
  -8   8   6      709.00      701.63     53.19 o 
  -7   8   6       73.56       42.22     15.20 o 
  -6   8   6     3343.08     3121.45    157.89 o 
  -5   8   6      501.34      452.56     35.46 o 
  -4   8   6       25.50       23.92      5.36 o 
  -3   8   6      649.90      654.98     18.91 o 
  -2   8   6      394.55      381.30     11.15 o 
  -1   8   6       19.98       23.58      3.62 o 
   0   8   6      838.76      837.02     20.99 o 
   1   8   6      210.59      225.31      8.91 o 
   2   8   6      166.46      149.16      7.15 o 
   3   8   6      274.19      276.76     12.13 o 
   4   8   6      378.30      360.39     19.49 o 
   5   8   6        6.27       16.58      6.00 o 
   6   8   6      372.21      408.44     46.86 o 
   7   8   6       68.44       43.77      8.11 o 
   8   8   6      137.30      151.94     29.97 o 
  -9   9   6       21.96       13.51     14.35 o 
  -8   9   6      613.15      536.99     45.59 o 
  -7   9   6      152.36      103.01     20.26 o 
  -6   9   6     2382.78     2246.74    119.89 o 
  -5   9   6      122.40      123.86     15.20 o 
  -4   9   6      221.35      221.60     13.44 o 
  -3   9   6      207.78      198.69     12.66 o 
  -2   9   6      738.64      778.03     21.18 o 
  -1   9   6       85.53       92.73      5.11 o 
   0   9   6      842.90      848.94     28.98 o 
   1   9   6      131.47      144.08     11.37 o 
   2   9   6      789.32      770.37     27.15 o 
   3   9   6       93.99       80.57      9.14 o 
   4   9   6       75.41       60.95     11.54 o 
   5   9   6       67.20       61.04     14.78 o 
   6   9   6      193.62      173.41     17.24 o 
   7   9   6       84.89       71.99     23.64 o 
  -9  10   6       32.62       29.55     16.04 o 
  -8  10   6       32.57       18.58     14.35 o 
  -7  10   6       28.39       38.84     16.04 o 
  -6  10   6      249.08      208.55     26.17 o 
  -5  10   6       65.08       69.83     10.33 o 
  -4  10   6      854.25      916.61     34.98 o 
  -3  10   6      968.96      902.83     49.61 o 
  -2  10   6        5.13        6.40      3.76 o 
  -1  10   6      381.83      377.42     13.58 o 
   0  10   6        0.23        3.89      3.31 o 
   1  10   6       98.76       98.31      9.88 o 
   2  10   6      206.45      205.14     14.26 o 
   3  10   6       20.64       26.82      7.22 o 
   4  10   6     1307.53     1412.59     61.74 o 
   5  10   6       23.43       32.15     18.58 o 
   6  10   6      551.37      563.65     45.59 o 
   7  10   6       38.91       31.98      9.68 o 
  -8  11   6      436.61      484.64     44.75 o 
  -7  11   6      319.25      298.05     33.77 o 
  -6  11   6      446.46      477.04     41.37 o 
  -5  11   6      608.18      621.68     32.22 o 
  -4  11   6      796.64      805.51     38.42 o 
  -3  11   6      181.19      179.21     13.68 o 
  -2  11   6        1.45        2.21      3.89 o 
  -1  11   6      794.44      880.63     60.79 o 
   0  11   6       25.80       29.42      8.73 o 
   1  11   6      114.88      119.84     11.33 o 
   2  11   6       18.77       15.95      6.45 o 
   3  11   6      158.78      154.50     13.30 o 
   4  11   6      581.75      516.04     31.34 o 
   5  11   6        0.71        3.34      7.30 o 
   6  11   6        4.68        4.78      8.04 o 
  -7  12   6       49.60       64.17     19.42 o 
  -6  12   6      230.67      192.51     26.17 o 
  -5  12   6      406.30      413.69     25.37 o 
  -4  12   6       57.13       67.49     15.62 o 
  -3  12   6       32.03       31.03      6.94 o 
  -2  12   6      113.53      107.23     18.58 o 
  -1  12   6      518.06      508.28     42.22 o 
   0  12   6      841.45      835.27     43.85 o 
   1  12   6      917.11      948.47     37.42 o 
   2  12   6     1551.22     1562.05     64.09 o 
   3  12   6       97.25      126.46     15.52 o 
   4  12   6      723.42      835.87     93.72 o 
   5  12   6      377.75      460.98     32.51 o 
  -6  13   6      232.75      247.39     29.55 o 
  -5  13   6      911.76      983.84     46.52 o 
  -4  13   6      196.85      213.64     18.14 o 
  -3  13   6     1042.91     1033.45     70.92 o 
  -2  13   6      369.22      312.40     32.93 o 
  -1  13   6      283.51      318.31     32.93 o 
   0  13   6       92.90       92.52     13.34 o 
   1  13   6      608.51      578.96     35.16 o 
   2  13   6      394.48      454.80     57.41 o 
   3  13   6       65.13       74.40     13.42 o 
   4  13   6       35.68       38.64     11.54 o 
  -5  14   6      280.57      314.09     33.77 o 
  -4  14   6      396.63      385.85     37.99 o 
  -2  14   6      135.27      151.13     23.64 o 
   0  14   6      586.47      666.17     56.57 o 
   1  14   6      690.88      731.72     41.74 o 
   2  14   6      499.86      374.88     38.84 o 
   3  14   6      555.84      587.65     52.35 o 
  -3  15   6      708.36      959.15     70.08 o 
  -2  15   6      184.90      183.22     26.17 o 
   0  15   6      477.77      484.64     45.59 o 
   1  15   6       53.21       41.15     12.23 o 
 -11   1   7        8.03        5.91      6.16 o 
 -10   1   7        2.14        0.29      4.69 o 
  -9   1   7      184.92      185.08     12.44 o 
  -8   1   7      710.04      694.29     23.53 o 
  -7   1   7      381.91      410.95     16.21 o 
  -6   1   7      158.30      181.61     10.01 o 
  -5   1   7        0.37        8.64      3.28 o 
  -4   1   7      124.77      135.42      7.58 o 
  -3   1   7      252.04      274.78     11.83 o 
  -2   1   7       29.41       43.06      2.70 o 
  -1   1   7     1843.14     1912.69     38.96 o 
   0   1   7        5.69        8.27      1.50 o 
   1   1   7      467.94      532.67     13.16 o 
   2   1   7      137.50      191.67      5.54 o 
   3   1   7      966.42     1050.95     17.65 o 
   4   1   7       27.68       29.94      2.42 o 
   5   1   7        1.90        2.91      2.40 o 
   6   1   7      162.16      176.24      7.74 o 
   7   1   7       17.50       15.67      3.34 o 
   8   1   7       72.54       68.69      8.91 o 
   9   1   7        0.37       -0.80      5.52 o 
 -11   2   7       91.34       79.12     12.60 o 
 -10   2   7      278.37      307.63     16.41 o 
  -9   2   7        1.14       -0.84      4.64 o 
  -8   2   7      750.92      842.00     26.69 o 
  -7   2   7        3.38        1.16      5.24 o 
  -6   2   7     4027.72     4080.78     94.47 o 
  -5   2   7       13.65       19.27      3.35 o 
  -4   2   7     1671.11     1513.19     33.90 o 
  -3   2   7      124.90      108.34      7.40 o 
  -2   2   7     6210.94     6335.22    130.45 o 
  -1   2   7    12576.35    13277.45    271.70 o 
   0   2   7     5603.62     5705.19    111.62 o 
   1   2   7     3489.29     3829.37     62.22 o 
   2   2   7      334.27      318.31      8.03 o 
   3   2   7       42.73       36.42      2.75 o 
   4   2   7     1326.76     1370.06     23.09 o 
   5   2   7      172.91      173.49      6.75 o 
   6   2   7      905.45      898.71     21.56 o 
   7   2   7      184.75      204.03     10.02 o 
   8   2   7      129.15      161.66     12.17 o 
   9   2   7       27.43       17.21      7.61 o 
 -11   3   7        6.95        8.43      8.07 o 
 -10   3   7       23.01       36.35     11.03 o 
  -9   3   7        9.02        8.14      5.42 o 
  -8   3   7        0.32        8.28      4.42 o 
  -7   3   7     1052.16     1076.13     30.75 o 
  -6   3   7        0.40       -0.70      2.92 o 
  -5   3   7      318.59      380.45     13.20 o 
  -4   3   7     2117.82     2403.58     56.78 o 
  -3   3   7      320.38      276.50     10.60 o 
  -2   3   7     1246.77     1480.98     40.58 o 
  -1   3   7     1645.18     1674.77     55.36 o 
   0   3   7      159.52      154.90      4.38 o 
   1   3   7      881.92      873.29     16.85 o 
   2   3   7       32.78       39.28      2.81 o 
   3   3   7      313.80      318.05      8.49 o 
   4   3   7      408.15      400.94      9.67 o 
   5   3   7      244.16      242.67      7.68 o 
   6   3   7       28.23       37.09      4.32 o 
   7   3   7       27.00       30.41      5.11 o 
   8   3   7       92.06       88.90     11.07 o 
   9   3   7        0.51       -0.91      7.38 o 
 -11   4   7      242.27      333.93     25.84 o 
 -10   4   7      923.52      870.83     90.76 o 
  -9   4   7     1512.31     1487.52     59.02 o 
  -8   4   7     1450.37     1480.73     40.30 o 
  -7   4   7     1319.26     1393.89     37.23 o 
  -6   4   7     3809.87     3819.23     88.40 o 
  -4   4   7     3364.57     3279.39     69.89 o 
  -3   4   7     2150.17     2010.66     51.22 o 
  -2   4   7     6308.21     6041.93    113.41 o 
  -1   4   7     6188.24     6042.91    102.98 o 
   0   4   7     1424.73     1346.44     27.74 o 
   1   4   7     2921.72     2775.28     44.78 o 
   2   4   7     3473.82     3499.12     58.23 o 
   3   4   7     3299.33     3500.97     56.07 o 
   4   4   7     2674.41     2692.93     48.69 o 
   5   4   7     1711.51     1755.45     35.92 o 
   6   4   7      509.78      527.26     20.32 o 
   7   4   7      575.43      609.37     21.76 o 
   8   4   7      251.32      307.55     22.07 o 
   9   4   7      357.39      375.01     23.85 o 
 -11   5   7       21.14       22.59     11.03 o 
 -10   5   7      107.07      138.17     16.35 o 
  -9   5   7       20.68        9.71      8.87 o 
  -8   5   7        0.98        5.07      5.97 o 
  -7   5   7      349.97      347.70     15.83 o 
  -6   5   7       87.25       87.85      7.28 o 
  -5   5   7     1681.76     1697.86     43.30 o 
  -4   5   7      148.79      150.52      7.84 o 
  -3   5   7      947.14      964.13     24.98 o 
  -2   5   7        4.29       14.04      1.89 o 
  -1   5   7      846.26      771.42     15.51 o 
   0   5   7      285.11      297.80      7.72 o 
   1   5   7      809.64      833.17     17.00 o 
   2   5   7      639.71      638.61     14.26 o 
   3   5   7       26.65       29.58      2.94 o 
   4   5   7       50.00       59.09      4.30 o 
   5   5   7        7.29        3.55      3.01 o 
   6   5   7     2156.62     2266.62     69.14 o 
   7   5   7      212.93      236.06     16.43 o 
   8   5   7      316.53      381.54     63.75 o 
   9   5   7       26.52       18.58     14.35 o 
 -10   6   7     1296.79     1277.07     54.53 o 
  -9   6   7     1075.17     1078.53     46.61 o 
  -8   6   7     2643.30     2617.28     91.00 o 
  -7   6   7     2855.81     2789.50     94.25 o 
  -6   6   7     3765.66     3743.98    120.69 o 
  -5   6   7     1490.69     1423.99     52.63 o 
  -4   6   7     8798.19     8785.07    177.06 o 
  -3   6   7    12371.56    12067.73    224.65 o 
  -2   6   7     4847.42     4869.99     79.47 o 
  -1   6   7     8680.35     8776.28    159.96 o 
   0   6   7     3973.96     3878.95     66.04 o 
   1   6   7     8597.66     9020.55    148.49 o 
   2   6   7     4406.65     4502.74     82.18 o 
   3   6   7    15324.04    16088.71    299.34 o 
   4   6   7     1711.75     1780.52     46.26 o 
   5   6   7     1322.59     1407.04     38.46 o 
   6   6   7      824.84      792.76     26.44 o 
   7   6   7     2003.44     1976.42     63.90 o 
   8   6   7      888.34      873.75     44.19 o 
 -10   7   7       63.82       75.99     21.11 o 
  -9   7   7      614.12      618.88     31.85 o 
  -8   7   7      129.06      117.07     12.95 o 
  -7   7   7     1357.60     1288.47     49.08 o 
  -6   7   7      179.60      184.06     22.80 o 
  -5   7   7     1161.53     1157.05     47.46 o 
  -4   7   7      688.16      697.71     18.27 o 
  -3   7   7      875.50      881.41     21.89 o 
  -2   7   7      430.85      472.22     12.80 o 
  -1   7   7     1334.07     1396.84     26.95 o 
   0   7   7      158.31      193.06      7.21 o 
   1   7   7     1655.15     1734.30     31.94 o 
   2   7   7      273.15      288.07      8.53 o 
   3   7   7      116.64      110.38      7.12 o 
   4   7   7        1.96        0.27      3.88 o 
   5   7   7      172.56      197.01     11.89 o 
   6   7   7      503.17      479.71     18.89 o 
   7   7   7        3.26       10.46      7.44 o 
   8   7   7      454.13      468.87     31.44 o 
 -10   8   7     1311.00     1323.90     87.81 o 
  -9   8   7      443.71      465.22     43.06 o 
  -8   8   7     3129.76     3184.78    166.33 o 
  -7   8   7     1547.28     1675.98     96.25 o 
  -6   8   7     5040.21     4934.21    237.25 o 
  -5   8   7     6938.49     6817.89    317.46 o 
  -4   8   7     2052.25     2046.02     66.20 o 
  -3   8   7     2662.90     2708.76     62.61 o 
  -2   8   7     5713.91     5739.89    121.71 o 
  -1   8   7     7125.99     7385.88    131.91 o 
   0   8   7     6023.66     6269.92    115.51 o 
   1   8   7     7650.17     8143.09    159.23 o 
   2   8   7     5066.03     5108.52    123.03 o 
   3   8   7     2900.58     3040.54     96.71 o 
   4   8   7     2321.89     2283.56     91.66 o 
   5   8   7     4380.60     4432.14    136.10 o 
   6   8   7     1119.87     1080.51     40.14 o 
   7   8   7     1338.27     1263.73     70.10 o 
  -9   9   7      143.00      157.89     27.02 o 
  -8   9   7      234.87      244.01     30.40 o 
  -7   9   7      493.20      560.63     45.59 o 
  -6   9   7       94.31      108.92     19.42 o 
  -5   9   7      444.83      467.75     37.15 o 
  -4   9   7      826.85      835.76     32.23 o 
  -3   9   7     3607.16     3689.21     95.99 o 
  -2   9   7       19.54       35.49      4.13 o 
  -1   9   7     3336.44     3306.01     77.92 o 
   0   9   7       22.82       14.94      3.67 o 
   1   9   7      337.55      307.48     17.21 o 
   2   9   7       72.92       43.64      7.92 o 
   3   9   7      350.93      356.51     19.82 o 
   4   9   7      931.43      961.16     47.15 o 
   5   9   7        1.62        6.23      7.69 o 
   6   9   7       40.37       66.36     12.37 o 
   7   9   7       29.67       24.41      9.06 o 
  -9  10   7        9.27        5.91     12.66 o 
  -8  10   7     2033.70     2094.76    119.89 o 
  -7  10   7      906.65      887.38     61.64 o 
  -6  10   7     4929.01     4688.51    228.81 o 
  -5  10   7     1133.48     1103.99     51.08 o 
  -4  10   7     4719.04     4795.77    137.81 o 
  -3  10   7     1349.33     1486.08     49.08 o 
  -2  10   7     3190.20     3309.29     86.67 o 
  -1  10   7     3026.43     3377.87    216.97 o 
   0  10   7     5875.62     5866.51    185.38 o 
   1  10   7     5082.51     5062.94    152.93 o 
   2  10   7     1277.53     1216.53     45.47 o 
   3  10   7     4169.75     4079.86    127.07 o 
   4  10   7      607.96      598.23     34.61 o 
   5  10   7     2549.97     2362.72     96.25 o 
   6  10   7      565.92      573.46     34.23 o 
  -8  11   7      221.70      193.35     29.55 o 
  -7  11   7      497.64      512.50     43.90 o 
  -6  11   7        7.89        4.22     10.13 o 
  -5  11   7     1681.45     1659.16     67.94 o 
  -4  11   7       62.33       76.32      9.37 o 
  -3  11   7     1693.88     1711.40     55.57 o 
  -2  11   7       45.83       36.64      6.82 o 
  -1  11   7      935.47      972.66     67.55 o 
   0  11   7       40.41       53.11      8.43 o 
   1  11   7      164.12      176.50     13.88 o 
   2  11   7       26.94       42.74      8.60 o 
   3  11   7        0.43       -4.20      5.51 o 
   4  11   7        0.62       -5.87      6.85 o 
   5  11   7       13.09       11.65      9.29 o 
   6  11   7        6.76        6.48      8.29 o 
  -7  12   7       70.57       50.66     17.73 o 
  -6  12   7      824.09      843.48     59.10 o 
  -5  12   7      638.36      688.54     35.52 o 
  -4  12   7     1567.62     1583.96     53.41 o 
  -3  12   7     1993.22     2100.72     66.24 o 
  -2  12   7     1990.95     1604.21    101.32 o 
  -1  12   7     1803.68     1853.28    114.83 o 
   0  12   7      953.67     1061.07    108.07 o 
   1  12   7     4269.49     4435.56    139.98 o 
   2  12   7     2067.43     2104.36    118.88 o 
   3  12   7     2061.14     2016.51     70.36 o 
   4  12   7      378.58      337.73     25.97 o 
   5  12   7      911.93      947.76     48.95 o 
  -6  13   7       84.66       99.63     21.11 o 
  -5  13   7     1021.54     1055.42     40.42 o 
  -4  13   7        1.62       -2.16      7.44 o 
  -3  13   7      872.71      862.05     63.32 o 
  -2  13   7      216.87      213.61     27.86 o 
  -1  13   7      995.59     1000.52     71.77 o 
   0  13   7        0.15        2.06     10.98 o 
   1  13   7      556.91      590.36     36.73 o 
   2  13   7        2.96       -0.88      9.29 o 
   3  13   7       21.82       20.80     12.66 o 
   4  13   7       10.29       19.64      9.94 o 
  -5  14   7       15.59       28.71     15.20 o 
  -4  14   7      480.57      488.86     44.75 o 
  -3  14   7      663.04      623.95     52.35 o 
  -2  14   7        3.71        5.91     11.82 o 
  -1  14   7      862.01      815.61     63.32 o 
   0  14   7      410.73      441.58     43.06 o 
   1  14   7     1108.81     1174.29     74.30 o 
   2  14   7       72.85       81.46     14.89 o 
   3  14   7     1230.65     1323.05     92.88 o 
  -2  15   7       26.81        9.29     12.66 o 
  -1  15   7      375.86      320.84     37.15 o 
   0  15   7       20.67       -4.22     11.82 o 
 -11   0   8      140.55      149.20     15.25 o 
 -10   0   8      160.89      171.44     14.91 o 
  -9   0   8      939.89      897.18     49.08 o 
  -8   0   8     2545.50     2692.87     97.91 o 
  -7   0   8     1283.37     1369.75     54.92 o 
  -6   0   8       20.19       15.20      5.97 o 
  -5   0   8     4421.32     4634.33    154.33 o 
  -4   0   8      430.90      485.32     23.26 o 
  -3   0   8     2994.22     2726.34     93.14 o 
  -2   0   8      821.90      757.36     43.90 o 
  -1   0   8     6556.82     6575.74    231.31 o 
   0   0   8       54.69       56.43      4.87 o 
   1   0   8     3362.89     3634.13    194.62 o 
   2   0   8      618.69      722.08     20.29 o 
   3   0   8       38.61       33.09      3.64 o 
   4   0   8       29.39       27.89      4.33 o 
   5   0   8     2528.98     2489.98     61.69 o 
   6   0   8        3.39        2.95      5.12 o 
   7   0   8       27.67       27.76      5.93 o 
   8   0   8      804.78      738.25     38.23 o 
   9   0   8        8.27       14.99     10.98 o 
 -11   1   8     1218.87     1264.45     33.18 o 
 -10   1   8      373.14      401.31     17.94 o 
  -9   1   8     5310.29     5307.29    112.38 o 
  -8   1   8      553.63      565.03     18.78 o 
  -7   1   8     8395.08     8513.27    171.79 o 
  -6   1   8     4093.01     4257.18    101.63 o 
  -5   1   8    16915.97    16878.93    435.96 o 
  -4   1   8     6266.32     6063.50    139.63 o 
  -3   1   8    19795.23    19163.09    492.51 o 
  -2   1   8    12580.81    11929.67    291.67 o 
  -1   1   8    19626.06    19256.79    367.65 o 
   0   1   8    16790.40    16892.96    302.46 o 
   1   1   8     8788.09     8573.53    166.25 o 
   2   1   8     8138.80     7878.11    131.69 o 
   3   1   8     3291.50     3250.48     49.47 o 
   4   1   8     8061.39     7825.54    124.31 o 
   5   1   8     1716.28     1728.15     31.75 o 
   6   1   8     2448.33     2496.15     49.94 o 
   7   1   8     1744.40     1731.56     47.16 o 
   8   1   8     1151.11     1201.97     41.78 o 
   9   1   8      432.68      440.66     23.27 o 
 -11   2   8      170.60      160.12     15.84 o 
 -10   2   8      204.15      205.40     13.60 o 
  -9   2   8        4.22       -2.03      4.42 o 
  -8   2   8      425.55      401.28     16.76 o 
  -7   2   8      522.61      515.26     16.81 o 
  -6   2   8        0.83        8.43      3.37 o 
  -5   2   8     1563.10     1505.68     34.84 o 
  -4   2   8       51.00       71.33      6.82 o 
  -3   2   8     8788.27     8674.86    204.31 o 
  -2   2   8     1870.01     2141.53     46.73 o 
  -1   2   8     8830.94     9157.62    189.48 o 
   0   2   8     1938.95     2143.39     42.15 o 
   1   2   8     5051.83     5450.19     87.67 o 
   2   2   8        6.82        4.22      1.55 o 
   3   2   8     2433.41     2506.09     41.71 o 
   4   2   8     1033.16     1030.01     19.48 o 
   5   2   8      679.26      695.18     14.85 o 
   6   2   8     1779.53     1708.29     36.21 o 
   7   2   8      335.61      340.71     15.67 o 
   8   2   8      352.39      316.18     16.82 o 
   9   2   8        1.45       -0.34      5.77 o 
 -11   3   8     1505.59     1582.67    103.01 o 
 -10   3   8      535.84      488.74     29.78 o 
  -9   3   8     3046.23     3050.58     76.08 o 
  -8   3   8     1938.03     1879.59     50.57 o 
  -7   3   8     5071.01     5268.11    121.10 o 
  -6   3   8     2584.94     2648.30     57.66 o 
  -5   3   8     9442.49     9498.15    209.84 o 
  -4   3   8     8973.89     9308.22    190.03 o 
  -3   3   8    10892.49    11257.99    228.43 o 
  -2   3   8    15098.71    15062.54    280.38 o 
  -1   3   8    26039.01    26430.42    537.64 o 
   0   3   8    16073.33    15951.85    272.58 o 
   1   3   8     5537.70     5523.01    106.75 o 
   2   3   8    10851.26    10891.41    165.46 o 
   3   3   8     1864.04     1925.88     33.04 o 
   4   3   8     7169.57     6999.93    120.69 o 
   5   3   8      685.27      694.23     16.98 o 
   6   3   8     4291.05     4063.32     89.26 o 
   7   3   8       82.17       88.02      9.56 o 
   8   3   8      924.13     1002.16     39.22 o 
   9   3   8       98.38      107.76     12.61 o 
 -11   4   8        2.46       -3.32      8.64 o 
 -10   4   8        6.53       -0.42      7.16 o 
  -9   4   8        4.87        1.27      6.57 o 
  -8   4   8       48.10       50.93      6.57 o 
  -7   4   8      673.96      652.00     22.91 o 
  -6   4   8        7.24       11.69      3.88 o 
  -5   4   8     1412.88     1400.24     36.09 o 
  -4   4   8      107.58      125.76      5.82 o 
  -3   4   8     2614.80     2541.27     53.82 o 
  -2   4   8       47.05       67.39      3.98 o 
  -1   4   8     5993.05     6235.65    167.00 o 
   0   4   8       21.77       23.52      1.93 o 
   1   4   8     4352.84     4694.31     73.97 o 
   2   4   8      419.87      470.35     12.30 o 
   3   4   8     1076.65     1072.51     20.36 o 
   4   4   8      322.41      336.37     10.13 o 
   5   4   8      148.03      142.91      7.07 o 
   6   4   8      324.18      325.77     13.62 o 
   7   4   8        4.51        8.31      5.97 o 
   8   4   8     1020.17      906.18     35.40 o 
 -11   5   8      495.64      497.08    104.27 o 
 -10   5   8      473.61      414.06     35.46 o 
  -9   5   8     2172.62     2156.40     79.10 o 
  -8   5   8      506.72      514.81     26.77 o 
  -7   5   8     3895.36     3835.04    103.10 o 
  -6   5   8      468.78      484.81     18.54 o 
  -5   5   8     2440.24     2397.39     53.23 o 
  -4   5   8     2727.77     2670.58     67.24 o 
  -3   5   8     5040.51     5082.26     97.40 o 
  -2   5   8     4051.71     4151.55     75.86 o 
  -1   5   8      628.67      606.00     14.06 o 
   0   5   8     5970.48     6150.18    100.71 o 
   1   5   8     1530.90     1669.40     29.45 o 
   2   5   8     6180.35     6182.89     96.70 o 
   3   5   8      683.70      675.45     15.16 o 
   4   5   8     2469.31     2341.65     48.48 o 
   5   5   8      258.04      232.55     11.19 o 
   6   5   8     1649.24     1660.29     47.40 o 
   7   5   8      234.79      222.99     30.67 o 
   8   5   8      310.61      314.09     32.93 o 
 -10   6   8       12.65       24.49     15.20 o 
  -9   6   8        4.12        0.84     10.98 o 
  -8   6   8       77.41       81.52     11.36 o 
  -7   6   8       40.75       31.53     10.13 o 
  -6   6   8       63.67       69.67      6.75 o 
  -5   6   8        8.11        3.76      3.71 o 
  -4   6   8      127.77      117.33      6.41 o 
  -3   6   8      669.07      622.76     15.58 o 
  -2   6   8      156.17      148.25      6.82 o 
  -1   6   8     1846.10     1920.55     38.82 o 
   0   6   8       84.52       89.00      4.33 o 
   1   6   8     3321.63     3418.57     59.44 o 
   2   6   8        1.90       -0.47      1.95 o 
   3   6   8     2370.48     2459.60     45.47 o 
   4   6   8        1.97        1.44      2.86 o 
   5   6   8      123.39      131.89     12.50 o 
   6   6   8      171.52      151.87     10.46 o 
   7   6   8        7.72        7.75      5.97 o 
   8   6   8      535.66      521.02     32.86 o 
 -10   7   8       58.29       43.90     17.73 o 
  -9   7   8      395.00      417.94     40.53 o 
  -8   7   8        7.29        0.00     10.13 o 
  -7   7   8     1243.59     1180.36     72.61 o 
  -6   7   8        1.94       -0.84      7.60 o 
  -5   7   8     4927.43     4862.70    140.13 o 
  -4   7   8       35.10       49.62      4.79 o 
  -3   7   8     3764.25     3625.87     82.43 o 
  -2   7   8     1441.97     1567.02     33.66 o 
  -1   7   8     2123.25     2139.85     41.97 o 
   0   7   8     1023.09     1139.11     24.99 o 
   1   7   8      665.12      701.50     17.48 o 
   2   7   8     1269.82     1267.02     35.71 o 
   3   7   8       29.28       21.60      8.47 o 
   4   7   8      941.21      872.57     29.69 o 
   5   7   8       18.64       10.20      5.14 o 
   6   7   8      340.60      321.12     15.37 o 
   7   7   8      117.94      109.81     11.45 o 
 -10   8   8       19.33       40.53     19.42 o 
  -9   8   8      252.22      247.39     32.08 o 
  -8   8   8      257.07      265.96     32.08 o 
  -7   8   8       94.67      138.47     22.80 o 
  -6   8   8      345.31      368.12     32.93 o 
  -5   8   8      384.34      362.10     22.69 o 
  -4   8   8      413.09      375.10     19.13 o 
  -3   8   8        2.91        8.04      3.37 o 
  -2   8   8      163.58      167.85      7.34 o 
  -1   8   8      524.43      561.91     14.54 o 
   0   8   8      225.26      236.88     12.21 o 
   1   8   8      979.90     1000.29     32.82 o 
   2   8   8      361.75      426.25     22.00 o 
   3   8   8       58.25       57.31      9.49 o 
   4   8   8      306.48      313.57     23.88 o 
   5   8   8      567.25      524.41     44.33 o 
   6   8   8      688.31      658.95     33.18 o 
   7   8   8      197.38      166.29     17.18 o 
  -9   9   8      268.60      259.21     33.77 o 
  -8   9   8      182.39      179.84     27.02 o 
  -7   9   8      623.16      591.02     46.44 o 
  -6   9   8       51.54       43.90     14.35 o 
  -5   9   8        1.89        0.72      5.88 o 
  -4   9   8       36.44       45.41      7.26 o 
  -3   9   8     1157.54     1251.47     37.86 o 
  -2   9   8      691.74      751.32     19.16 o 
  -1   9   8       17.52       12.46      3.93 o 
   0   9   8       15.62       31.98      4.96 o 
   1   9   8        5.03        9.85      6.21 o 
   2   9   8      165.25      187.14     14.64 o 
   3   9   8        6.97       -0.65      5.81 o 
   4   9   8        9.76       14.59      8.52 o 
   5   9   8        1.74        1.82      7.69 o 
   6   9   8       21.76       21.22      6.26 o 
   7   9   8       69.61       76.96     13.38 o 
  -9  10   8      478.99      502.37     47.28 o 
  -8  10   8      121.57      132.56     24.49 o 
  -7  10   8       41.13       60.79     17.73 o 
  -6  10   8        4.28       -4.22     10.13 o 
  -5  10   8      144.05      126.08     14.33 o 
  -4  10   8      687.64      688.44     28.22 o 
  -3  10   8       27.67       32.32      7.19 o 
  -2  10   8      247.41      250.20     14.45 o 
  -1  10   8      166.87      185.21      9.95 o 
   0  10   8      391.78      360.14     18.64 o 
   1  10   8       13.40       14.92      6.82 o 
   2  10   8      183.63      143.11     13.28 o 
   3  10   8      265.57      287.41     22.17 o 
   4  10   8       26.10       24.06      9.55 o 
   5  10   8       12.12       24.49     10.55 o 
   6  10   8      114.39      121.00     16.02 o 
  -8  11   8       17.10        2.53     11.82 o 
  -7  11   8       10.76        5.91     10.98 o 
  -6  11   8      794.46      770.02     54.88 o 
  -5  11   8        1.76        3.72      5.92 o 
  -4  11   8      221.51      200.97     14.39 o 
  -3  11   8      246.13      249.43     15.50 o 
  -2  11   8      251.66      257.00     15.23 o 
  -1  11   8      458.29      425.54     39.68 o 
   0  11   8      238.55      198.98     15.01 o 
   1  11   8      668.78      761.61     33.08 o 
   2  11   8       77.14       71.55     10.51 o 
   3  11   8      964.15     1053.53     43.54 o 
   4  11   8      227.37      233.38     21.47 o 
   5  11   8      610.60      622.38     37.31 o 
  -7  12   8       75.17       75.14     20.26 o 
  -6  12   8     1044.53     1044.11     49.54 o 
  -5  12   8      138.94      126.32     12.49 o 
  -4  12   8      412.95      439.53     23.20 o 
  -3  12   8        2.43        0.43      5.64 o 
  -2  12   8      323.19      292.98     33.77 o 
  -1  12   8      102.52       77.68     18.58 o 
   0  12   8        0.73       -1.69     10.13 o 
   1  12   8       24.43        5.07      7.02 o 
   2  12   8       60.38       73.58     11.33 o 
   3  12   8       48.10       58.24     10.79 o 
   4  12   8       14.76       13.86      9.24 o 
  -6  13   8       17.24       28.28     10.75 o 
  -5  13   8      349.19      342.37     31.34 o 
  -4  13   8      207.41      216.15     29.55 o 
  -3  13   8      455.26      437.36     42.22 o 
  -2  13   8      925.77      888.23     66.70 o 
  -1  13   8      261.49      272.72     32.93 o 
   0  13   8       22.62       13.51     12.66 o 
   1  13   8      238.10      212.57     21.74 o 
   2  13   8      104.06      118.17     25.75 o 
   3  13   8      787.21      821.59     37.29 o 
  -4  14   8      188.37      211.08     30.40 o 
  -3  14   8        5.39      -12.66     12.66 o 
  -2  14   8      127.70      137.62     25.33 o 
  -1  14   8        6.63       -4.22     11.82 o 
   0  14   8      178.54      143.53     26.17 o 
   1  14   8        0.84       -1.58      9.12 o 
   2  14   8       53.65       56.78     16.46 o 
 -11   1   9      304.40      292.58     14.21 o 
 -10   1   9       49.13       58.29      7.19 o 
  -9   1   9      438.48      438.92     17.32 o 
  -8   1   9      235.94      246.97     11.98 o 
  -7   1   9      493.44      495.07     25.07 o 
  -6   1   9        2.40       -1.27      3.45 o 
  -5   1   9     1064.78     1061.25     30.71 o 
  -4   1   9      209.64      213.79     11.86 o 
  -3   1   9       54.40       67.73      4.66 o 
  -2   1   9     1308.83     1328.38     37.25 o 
  -1   1   9        5.20        2.61      1.51 o 
   0   1   9      120.36      173.86      6.03 o 
   1   1   9      272.99      304.19      9.50 o 
   2   1   9     1339.51     1390.27     25.92 o 
   3   1   9      715.31      793.47     16.33 o 
   4   1   9      132.51      129.09      5.38 o 
   5   1   9      677.83      674.60     15.79 o 
   6   1   9        6.01       -0.62      3.84 o 
   7   1   9        7.17        8.10      3.70 o 
   8   1   9       97.76       97.63     10.30 o 
 -11   2   9        1.01       -2.72      6.09 o 
 -10   2   9       77.37       79.99      8.97 o 
  -9   2   9        3.61        4.37      4.69 o 
  -8   2   9        1.15        1.39      4.13 o 
  -7   2   9        2.36        2.06      4.18 o 
  -6   2   9      511.20      518.60     16.33 o 
  -5   2   9      538.13      598.78     17.23 o 
  -4   2   9     1376.87     1422.87     44.19 o 
  -3   2   9     1151.44     1214.76     30.19 o 
  -2   2   9       60.01       58.30      4.66 o 
  -1   2   9      393.18      467.69     13.36 o 
   0   2   9     1163.36     1192.22     25.30 o 
   1   2   9      138.41      162.33      6.29 o 
   2   2   9     1265.92     1251.37     25.76 o 
   3   2   9        4.07        7.03      2.17 o 
   4   2   9      528.82      488.51     12.45 o 
   5   2   9       33.27       46.96      4.63 o 
   6   2   9        1.17        3.06      3.50 o 
   7   2   9      425.18      426.50     14.41 o 
   8   2   9       21.13       20.62     14.64 o 
 -11   3   9      289.95      300.36     22.14 o 
 -10   3   9      442.32      421.75     22.97 o 
  -9   3   9      452.40      476.12     17.67 o 
  -8   3   9      342.14      346.24     14.06 o 
  -7   3   9      583.29      588.01     26.55 o 
  -6   3   9     2017.86     2122.28     47.84 o 
  -5   3   9     1105.04     1091.34     29.87 o 
  -4   3   9     1815.52     1769.55     39.95 o 
  -3   3   9     3689.21     3663.44     67.94 o 
  -2   3   9      256.58      211.11      7.74 o 
  -1   3   9       75.65       74.18      5.10 o 
   0   3   9     4415.86     4473.82    102.42 o 
   1   3   9     3253.48     3420.56     72.19 o 
   2   3   9      534.13      567.77     12.46 o 
   3   3   9      844.26      905.32     18.77 o 
   4   3   9      965.69      999.37     24.33 o 
   5   3   9      348.58      342.74     13.22 o 
   6   3   9      358.79      369.58     15.04 o 
   7   3   9      200.94      229.58     10.61 o 
   8   3   9       55.76       59.10     10.09 o 
 -11   4   9      214.44      281.16     36.31 o 
 -10   4   9      169.50      191.93     18.63 o 
  -9   4   9        7.54        9.02      7.44 o 
  -8   4   9     1565.10     1579.34     38.93 o 
  -7   4   9       15.41       15.23      4.05 o 
  -6   4   9     3446.37     3374.13     80.17 o 
  -5   4   9      943.75      966.09     24.47 o 
  -4   4   9     2867.56     2879.70     62.28 o 
  -3   4   9      584.58      564.72     14.90 o 
  -2   4   9       29.84       17.80      2.67 o 
  -1   4   9     3068.66     3234.14     82.75 o 
   0   4   9      756.40      716.13     17.64 o 
   1   4   9     1194.56     1185.12     21.50 o 
   2   4   9      480.00      461.51     10.92 o 
   3   4   9     1568.88     1661.57     36.67 o 
   4   4   9     1705.21     1711.27     40.88 o 
   5   4   9      701.20      718.14     21.00 o 
   6   4   9      135.47      137.72      9.99 o 
   7   4   9       41.40       62.54      9.11 o 
   8   4   9       89.12       66.29     13.27 o 
 -11   5   9      477.70      581.74     52.35 o 
 -10   5   9      394.03      406.12     41.37 o 
  -9   5   9      171.04      189.13     27.02 o 
  -8   5   9     2314.21     2408.00    129.18 o 
  -7   5   9     1466.88     1405.56     46.36 o 
  -6   5   9      902.33      849.62     30.88 o 
  -5   5   9     2961.79     2854.48     81.70 o 
  -4   5   9     4110.90     3890.94    107.21 o 
  -3   5   9     1535.24     1478.16     33.38 o 
  -2   5   9     5678.68     5400.43    120.72 o 
  -1   5   9     2690.64     2611.81     76.46 o 
   0   5   9     6890.80     7318.52    126.96 o 
   1   5   9      719.71      739.30     15.33 o 
   2   5   9     6906.64     7124.03    111.28 o 
   3   5   9       38.58       42.53      4.96 o 
   4   5   9      961.37      999.32     28.69 o 
   5   5   9     1184.92     1228.71     37.81 o 
   6   5   9     1333.78     1373.29     41.59 o 
   7   5   9      462.60      458.82     22.86 o 
   8   5   9      177.55      149.70     21.53 o 
 -10   6   9      241.55      203.48     30.40 o 
  -9   6   9      642.27      708.39     54.88 o 
  -8   6   9      642.99      720.21     53.19 o 
  -7   6   9       47.95       76.32     13.93 o 
  -6   6   9      476.61      491.05     21.22 o 
  -5   6   9     1106.37     1170.06     38.53 o 
  -4   6   9     2744.10     2660.63     67.67 o 
  -3   6   9     1603.96     1510.81     39.31 o 
  -2   6   9     3127.20     2922.09     58.55 o 
  -1   6   9      916.05      872.57     23.26 o 
   0   6   9     1260.46     1271.98     27.58 o 
   1   6   9     2558.99     2624.80     52.46 o 
   2   6   9     1599.12     1600.33     39.38 o 
   3   6   9     1355.52     1347.47     51.85 o 
   4   6   9       86.31       76.20      8.37 o 
   5   6   9     1865.84     1887.60     53.68 o 
   6   6   9      114.47      108.14      9.58 o 
   7   6   9      307.97      314.34     24.02 o 
 -10   7   9      184.95      191.66     30.40 o 
  -9   7   9     1022.44     1009.81     70.08 o 
  -8   7   9     1243.27     1202.31     76.83 o 
  -7   7   9     1977.13     1927.98     76.39 o 
  -6   7   9     3614.66     3506.41    124.16 o 
  -5   7   9      426.56      411.08     18.62 o 
  -4   7   9     8113.08     7940.96    210.25 o 
  -3   7   9     2670.54     2648.69    107.40 o 
  -2   7   9    10623.68    10509.32    198.89 o 
  -1   7   9      617.42      555.73     26.88 o 
   0   7   9     7149.11     7278.86    170.93 o 
   1   7   9      593.86      615.13     21.49 o 
   2   7   9     2355.20     2334.55     64.85 o 
   3   7   9     2445.52     2362.19     90.20 o 
   4   7   9     1751.74     1809.76     65.05 o 
   5   7   9     1423.49     1384.78     51.67 o 
   6   7   9      869.39      877.74     36.20 o 
   7   7   9      897.35      983.63     65.86 o 
  -9   8   9       97.54      157.04     26.17 o 
  -8   8   9     1131.15     1288.43     81.90 o 
  -7   8   9      283.04      300.60     35.46 o 
  -6   8   9     1825.03     1810.48     76.41 o 
  -5   8   9      823.33      841.36     39.07 o 
  -4   8   9     3719.26     3588.87    121.67 o 
  -3   8   9      853.16      922.85     26.02 o 
  -2   8   9     1682.78     1656.78     36.16 o 
  -1   8   9     1047.87     1010.39     60.45 o 
   0   8   9     1532.03     1623.39     41.91 o 
   1   8   9     1268.56     1430.12     42.81 o 
   2   8   9      206.80      203.00     15.67 o 
   3   8   9     1999.65     2056.21    111.91 o 
   4   8   9      144.17      176.37     15.90 o 
   5   8   9      425.85      471.01     31.03 o 
   6   8   9       72.84       75.80     10.27 o 
   7   8   9      304.37      374.95     32.93 o 
  -9   9   9     1077.45     1101.84     75.99 o 
  -8   9   9      264.28      212.77     28.71 o 
  -7   9   9      393.52      450.80     28.95 o 
  -6   9   9      932.38      968.00     46.02 o 
  -5   9   9     2452.59     2439.20     90.44 o 
  -4   9   9     3371.32     3147.61    138.32 o 
  -3   9   9     1959.97     1989.95     56.37 o 
  -2   9   9     4852.96     5110.16    114.08 o 
  -1   9   9     1496.18     1544.78     81.62 o 
   0   9   9     3884.80     4022.43     94.40 o 
   1   9   9     1145.94     1366.69     65.61 o 
   2   9   9     3554.27     3988.81    329.61 o 
   3   9   9      179.01      209.86     21.58 o 
   4   9   9     3191.81     3124.83    183.22 o 
   5   9   9      801.91      863.68     46.27 o 
   6   9   9      922.80      915.51     44.24 o 
  -8  10   9      911.45      891.60     64.17 o 
  -7  10   9      894.21      886.91     44.73 o 
  -6  10   9     4404.72     4405.38    154.62 o 
  -5  10   9      199.47      238.30     35.04 o 
  -4  10   9     2082.92     2031.50     64.70 o 
  -3  10   9      188.68      213.84     14.43 o 
  -2  10   9     2386.40     2512.72     76.93 o 
  -1  10   9      455.76      544.08     30.02 o 
   0  10   9     1126.71     1206.75     55.67 o 
   1  10   9     1045.90     1104.15     52.89 o 
   2  10   9      269.06      271.63     21.55 o 
   3  10   9      945.21     1007.45     42.13 o 
   4  10   9      145.18      161.58     18.48 o 
   5  10   9      414.09      437.56     30.29 o 
   6  10   9       57.52       73.40     10.93 o 
  -8  11   9      108.76      113.97     17.79 o 
  -7  11   9      208.70      243.54     23.22 o 
  -6  11   9     1177.86     1144.90     52.22 o 
  -5  11   9      194.77      257.69     20.87 o 
  -4  11   9     1790.90     1816.47     59.85 o 
  -3  11   9      254.13      275.28     16.61 o 
  -2  11   9     2941.83     3071.23     92.36 o 
  -1  11   9      749.45      802.10     63.32 o 
   0  11   9     2012.63     2194.27     88.70 o 
   1  11   9      493.33      516.37     26.49 o 
   2  11   9     1563.17     1628.79     59.90 o 
   3  11   9      988.13      980.15     41.97 o 
   4  11   9     1837.83     1760.65     78.37 o 
   5  11   9      515.16      490.94     33.37 o 
  -7  12   9      378.51      432.36     54.46 o 
  -6  12   9     1059.46     1195.25     54.89 o 
  -5  12   9      505.51      506.68     37.63 o 
  -4  12   9     1169.47     1189.72     43.74 o 
  -3  12   9      439.94      448.91     28.36 o 
  -2  12   9      949.03     1084.11     79.37 o 
  -1  12   9      188.16      210.24     30.40 o 
   0  12   9      107.60      164.64     27.02 o 
   1  12   9      232.01      262.88     18.98 o 
   2  12   9       78.48       88.43     12.34 o 
   3  12   9      276.36      324.07     22.46 o 
   4  12   9       10.25       19.71     11.40 o 
  -5  13   9       19.03       35.70      9.37 o 
  -4  13   9     1433.25     1517.24    101.32 o 
  -3  13   9       39.79       32.08     16.89 o 
  -2  13   9     1886.41     1939.41    124.96 o 
  -1  13   9      120.57      146.07     27.02 o 
   0  13   9     1206.31     1267.33     91.19 o 
   1  13   9        2.64        5.36      9.50 o 
   2  13   9     1152.08     1186.44     48.20 o 
   3  13   9      269.86      280.97     21.07 o 
  -4  14   9      983.22     1076.51     79.37 o 
  -3  14   9      132.32      131.71     27.02 o 
  -2  14   9      506.42      562.32     53.19 o 
  -1  14   9       49.64       59.95     21.95 o 
   0  14   9        0.76        2.53     14.35 o 
   1  14   9       77.82       93.04     17.01 o 
 -11   0  10      524.33      492.46     26.31 o 
 -10   0  10     1785.53     1848.82     90.69 o 
  -9   0  10      132.58      130.31     12.66 o 
  -8   0  10     4700.27     4505.97    156.11 o 
  -7   0  10     6235.69     6162.51    205.97 o 
  -6   0  10     4701.15     4775.19    161.19 o 
  -5   0  10     7106.69     6974.04    228.36 o 
  -4   0  10     5895.51     5357.22    251.61 o 
  -3   0  10    11889.63    11437.61    399.51 o 
  -2   0  10    14180.45    14275.50    496.14 o 
  -1   0  10    20331.84    19410.25    671.42 o 
   0   0  10     9177.81     9441.05    244.28 o 
   1   0  10    12039.97    11721.79    301.74 o 
   2   0  10     4480.52     4539.37    123.25 o 
   3   0  10    12101.63    12629.88    255.49 o 
   4   0  10     1952.90     1872.83     53.22 o 
   5   0  10     4393.40     4456.42    113.77 o 
   6   0  10     1082.21     1089.25     39.23 o 
   7   0  10      542.80      568.75     25.24 o 
   8   0  10      562.39      646.93     35.89 o 
 -11   1  10        0.42       -3.00      4.81 o 
 -10   1  10       63.10       56.90      8.26 o 
  -9   1  10     1183.05     1226.11     35.65 o 
  -8   1  10      922.23      989.11     27.85 o 
  -7   1  10     1734.03     1802.24     49.37 o 
  -6   1  10      475.99      446.09     17.61 o 
  -5   1  10      134.49      168.33     10.01 o 
  -4   1  10      708.73      683.71     25.51 o 
  -3   1  10      702.45      730.17     20.23 o 
  -2   1  10      311.58      320.24     12.85 o 
  -1   1  10      165.82      152.79      6.34 o 
   0   1  10      136.05      151.41      5.81 o 
   1   1  10      386.35      437.91     12.51 o 
   2   1  10       61.19       81.13      5.12 o 
   3   1  10      532.40      589.83     13.63 o 
   4   1  10       38.91       42.31      4.70 o 
   5   1  10      402.07      382.38     12.54 o 
   6   1  10       28.31       23.90      4.91 o 
   7   1  10      674.24      676.72     20.04 o 
   8   1  10        2.47       -3.70      5.37 o 
 -11   2  10      174.90      152.33     13.70 o 
 -10   2  10     2823.76     2911.16     67.76 o 
  -9   2  10     1083.08     1099.79     30.94 o 
  -8   2  10     2548.55     2586.77     59.00 o 
  -7   2  10     2532.16     2534.33     56.87 o 
  -6   2  10     6567.24     6526.46    132.80 o 
  -5   2  10     5875.09     5734.27    155.34 o 
  -4   2  10     3939.72     3809.70     94.22 o 
  -3   2  10    11661.49    11364.81    254.83 o 
  -2   2  10     1875.50     1681.64     41.65 o 
  -1   2  10     4815.78     4651.38     99.22 o 
   0   2  10     2066.58     1955.55     39.59 o 
   1   2  10    15727.69    15677.01    268.45 o 
   2   2  10     1866.09     1882.64     34.02 o 
   3   2  10     8613.33     8536.70    222.93 o 
   4   2  10     1048.67     1046.06     26.15 o 
   5   2  10     3854.75     3753.47     81.88 o 
   6   2  10      738.80      726.40     20.92 o 
   7   2  10      782.73      808.33     22.75 o 
   8   2  10      468.05      463.00     23.96 o 
 -11   3  10      149.41      134.69     19.34 o 
 -10   3  10        6.96       11.08     13.51 o 
  -9   3  10       36.87       53.92      7.06 o 
  -8   3  10       82.81       93.34      7.86 o 
  -7   3  10      160.18      183.07     13.92 o 
  -6   3  10       23.40       45.66      5.89 o 
  -5   3  10     1130.51     1186.62     29.14 o 
  -4   3  10      432.18      421.04     15.42 o 
  -3   3  10      210.14      209.27      7.56 o 
  -2   3  10     1271.52     1339.14     34.53 o 
  -1   3  10      120.54      138.58      6.58 o 
   0   3  10        1.71        9.82      4.77 o 
   1   3  10       18.96       13.71      2.37 o 
   2   3  10      471.54      497.16     14.24 o 
   3   3  10     1656.43     1714.64     37.61 o 
   4   3  10       35.50       25.16      4.82 o 
   5   3  10      724.88      708.87     20.39 o 
   6   3  10       67.79       75.42      7.71 o 
   7   3  10      455.76      379.24     16.82 o 
   8   3  10       25.77       29.72     11.24 o 
 -11   4  10       94.34       67.65     25.75 o 
 -10   4  10      757.17      788.06     43.28 o 
  -9   4  10      323.51      321.65     25.75 o 
  -8   4  10     3216.01     3229.80     81.75 o 
  -7   4  10     2001.45     2014.34     62.65 o 
  -6   4  10      773.01      796.62     25.59 o 
  -5   4  10     8765.13     8652.09    229.26 o 
  -4   4  10     3485.55     3502.84     97.80 o 
  -3   4  10     9510.26     9349.46    202.98 o 
  -2   4  10      203.68      198.01     10.82 o 
  -1   4  10    10422.47    10084.53    224.86 o 
   0   4  10       72.16       92.62      6.23 o 
   1   4  10     8455.03     8353.11    174.83 o 
   2   4  10     2907.98     2882.84     68.41 o 
   3   4  10     5019.71     5013.68    128.85 o 
   4   4  10      333.89      327.90     13.24 o 
   5   4  10     1432.37     1350.73     44.21 o 
   6   4  10      446.20      419.42     18.61 o 
   7   4  10      694.76      672.32     24.33 o 
 -10   5  10      211.25      247.48     23.86 o 
  -9   5  10     1226.51     1275.86     58.50 o 
  -8   5  10       19.73        3.38      8.87 o 
  -7   5  10     1318.04     1355.47     45.52 o 
  -6   5  10       77.33       71.68     13.51 o 
  -5   5  10     3376.62     3452.57     97.30 o 
  -4   5  10       38.14       31.91      4.14 o 
  -3   5  10      591.74      536.48     18.24 o 
  -2   5  10       52.95       43.60      7.53 o 
  -1   5  10        0.07        1.69      2.15 o 
   0   5  10       46.98       59.47      7.16 o 
   1   5  10       45.82       56.08      7.42 o 
   2   5  10      193.61      186.05     10.93 o 
   3   5  10     2170.29     2136.09     56.78 o 
   4   5  10      460.86      453.79     20.90 o 
   5   5  10     1942.85     1875.96     66.16 o 
   6   5  10       45.21       25.04      7.68 o 
   7   5  10      573.57      552.19     43.90 o 
 -10   6  10      137.44      175.48     20.87 o 
  -9   6  10      255.41      250.64     22.93 o 
  -8   6  10      579.43      574.98     33.73 o 
  -7   6  10      562.11      535.76     31.03 o 
  -6   6  10     3172.84     3139.26     90.59 o 
  -5   6  10      393.76      392.43     18.14 o 
  -4   6  10      809.36      864.20     30.64 o 
  -3   6  10     2740.31     2741.56     70.08 o 
  -2   6  10      617.07      631.83     26.45 o 
  -1   6  10     5366.62     5404.56    140.24 o 
   0   6  10      466.27      511.92     14.90 o 
   1   6  10     3798.01     3720.40    101.94 o 
   2   6  10       36.16       45.84      7.18 o 
   3   6  10     2584.77     2527.93     83.96 o 
   4   6  10      361.27      349.60     22.47 o 
   5   6  10      861.98      843.18     45.07 o 
   6   6  10      119.13       99.28     11.87 o 
   7   6  10      358.66      357.15     33.77 o 
 -10   7  10      185.19      140.49     28.28 o 
  -9   7  10      324.49      363.76     28.32 o 
  -8   7  10       28.74       14.95      9.24 o 
  -7   7  10     1721.41     1641.64     68.05 o 
  -6   7  10       35.07       22.74      8.90 o 
  -5   7  10       17.33       23.05      6.04 o 
  -4   7  10       66.87       69.20      8.01 o 
  -3   7  10      205.18      224.66     10.75 o 
  -2   7  10        3.71        2.03      2.99 o 
  -1   7  10      140.49      165.67      9.11 o 
   0   7  10      153.79      156.61      9.08 o 
   1   7  10       69.90       64.71      6.83 o 
   2   7  10      432.30      439.57     19.72 o 
   3   7  10       93.81       86.10     15.72 o 
   4   7  10       29.68       21.52      8.87 o 
   5   7  10     1213.80     1187.45     57.90 o 
   6   7  10      129.15      128.22     12.94 o 
   7   7  10      366.03      411.01     29.41 o 
  -9   8  10      110.87      118.95     17.60 o 
  -8   8  10      173.27      173.96     28.28 o 
  -7   8  10       14.20       14.50      8.64 o 
  -6   8  10      510.07      567.82     41.79 o 
  -5   8  10      159.99      138.93     14.89 o 
  -4   8  10       96.78       64.54      6.99 o 
  -3   8  10      105.86       91.01      7.35 o 
  -2   8  10      569.53      537.22     16.34 o 
  -1   8  10      945.11     1004.99     53.59 o 
   0   8  10       17.96       24.27      4.58 o 
   1   8  10      257.88      255.23     14.26 o 
   2   8  10      158.27      126.68     13.53 o 
   3   8  10        2.07        2.09      6.24 o 
   4   8  10      108.79       82.68     12.47 o 
   5   8  10       38.25       22.88      8.44 o 
   6   8  10        8.96       10.37      7.31 o 
  -9   9  10      252.24      249.76     24.13 o 
  -8   9  10       97.91       82.13     20.26 o 
  -7   9  10      907.45      941.86     46.24 o 
  -6   9  10      164.89      179.32     35.04 o 
  -5   9  10      743.42      818.38     39.39 o 
  -4   9  10        2.92        1.45      5.18 o 
  -3   9  10       26.35       26.28      5.89 o 
  -2   9  10       13.72        9.68      4.55 o 
  -1   9  10      173.06      160.53     17.64 o 
   0   9  10      497.49      495.95     20.62 o 
   1   9  10      146.47      110.07     12.37 o 
   2   9  10       10.32       11.03      7.11 o 
   3   9  10      246.73      225.83     19.01 o 
   4   9  10      101.53      112.37     14.15 o 
   5   9  10      347.58      370.66     38.84 o 
   6   9  10       10.64       10.89      7.11 o 
  -8  10  10       62.86       55.54     13.79 o 
  -7  10  10      119.56      116.79     16.59 o 
  -6  10  10      126.33      103.66     15.39 o 
  -5  10  10       45.21       44.11     10.55 o 
  -4  10  10       46.76       29.63      7.89 o 
  -3  10  10       21.18       20.05      7.91 o 
  -2  10  10      109.88       95.40     10.28 o 
  -1  10  10       18.98        5.08      7.36 o 
   0  10  10       74.09       86.05     13.94 o 
   1  10  10        0.86       -0.63      5.96 o 
   2  10  10       68.98       88.12     12.32 o 
   3  10  10      127.85      127.54     15.51 o 
   4  10  10      305.31      305.30     25.92 o 
   5  10  10       33.53       22.80     10.75 o 
  -7  11  10      249.00      268.64     45.59 o 
  -6  11  10      281.17      242.38     35.46 o 
  -5  11  10      613.99      649.57     34.89 o 
  -4  11  10        7.68        6.96      6.86 o 
  -3  11  10      242.88      242.88     16.33 o 
  -2  11  10       22.22       22.26      9.71 o 
  -1  11  10       27.46       20.26     15.20 o 
   0  11  10        5.48        5.07      8.11 o 
   1  11  10       44.77       46.08     10.66 o 
   2  11  10       80.36       68.99     11.62 o 
   3  11  10      256.89      290.55     21.25 o 
   4  11  10       48.55       48.45     21.11 o 
  -6  12  10      682.14      685.83     38.20 o 
  -5  12  10      194.48      235.81     20.87 o 
  -4  12  10      387.18      395.17     21.81 o 
  -3  12  10      185.97      196.73     30.40 o 
  -2  12  10      663.58      705.85     61.64 o 
  -1  12  10      122.15      117.36     26.17 o 
   0  12  10     1873.61     1881.15    124.96 o 
   1  12  10       59.57       54.99     10.93 o 
   2  12  10      834.74      894.68     40.25 o 
   3  12  10       60.12       82.90     16.82 o 
  -5  13  10      202.46      243.55     43.06 o 
  -4  13  10        0.59       10.13     19.42 o 
  -3  13  10       49.98       50.66     21.95 o 
  -2  13  10       21.84       18.58     17.73 o 
  -1  13  10       19.07       20.26     18.58 o 
   0  13  10        1.49       -4.22     15.20 o 
   1  13  10      150.17      157.36     20.87 o 
   2  13  10       36.96       24.99      9.98 o 
  -2  14  10      598.58      595.25     57.41 o 
  -1  14  10      555.23      616.35     59.10 o 
 -11   1  11        7.28       10.63      5.85 o 
 -10   1  11       21.40       17.25      6.33 o 
  -9   1  11      111.74      127.61      9.98 o 
  -8   1  11      308.61      300.60     13.84 o 
  -7   1  11      661.84      670.94     24.06 o 
  -6   1  11        1.58        8.10      4.36 o 
  -5   1  11       26.45       32.15      6.45 o 
  -4   1  11      259.32      321.07     14.52 o 
  -3   1  11      525.86      533.32     18.46 o 
  -2   1  11       38.48       60.15      9.24 o 
   0   1  11        1.86        5.06      2.19 o 
   1   1  11       26.84       21.27      4.36 o 
   2   1  11        4.28        4.17      3.02 o 
   3   1  11      253.85      266.09     10.72 o 
   4   1  11      363.32      344.45     13.10 o 
   5   1  11       53.11       42.96      5.84 o 
   6   1  11      155.05      161.66      9.40 o 
   7   1  11       14.15       16.93      4.99 o 
 -11   2  11        2.40       -3.53      8.29 o 
 -10   2  11      274.62      291.12     17.09 o 
  -9   2  11      138.65      134.59     11.45 o 
  -8   2  11        0.97        1.25      4.52 o 
  -7   2  11       71.85       73.18      7.37 o 
  -6   2  11     1452.60     1415.40     38.52 o 
  -5   2  11      267.66      247.74     14.75 o 
  -4   2  11      187.76      176.14      9.21 o 
  -3   2  11      178.53      168.77     12.92 o 
  -1   2  11      812.79      784.65     22.00 o 
   0   2  11      378.71      397.19     12.62 o 
   1   2  11      214.10      224.55      8.24 o 
   2   2  11      212.11      206.58      9.74 o 
   3   2  11       11.51        6.79      3.95 o 
   4   2  11      293.28      296.59     11.99 o 
   5   2  11        0.95        0.00      3.90 o 
   6   2  11       75.49       80.77      8.07 o 
   7   2  11       50.04       54.29      7.10 o 
 -11   3  11      113.81       97.80     19.84 o 
 -10   3  11       76.96       67.58     21.53 o 
  -9   3  11      543.36      533.36     22.39 o 
  -8   3  11        4.65        4.84      4.99 o 
  -7   3  11     1181.03     1181.16     41.71 o 
  -6   3  11      486.56      450.88     20.95 o 
  -5   3  11      378.29      355.31     18.73 o 
  -4   3  11      355.59      352.07     13.54 o 
  -3   3  11     1276.09     1253.19     41.85 o 
  -1   3  11     2163.38      746.38     48.97 o 
   0   3  11     2374.68     2372.20     66.48 o 
   1   3  11      469.67      475.14     14.80 o 
   2   3  11      613.79      622.70     26.62 o 
   3   3  11      479.57      477.38     15.95 o 
   4   3  11      120.14      147.02      8.66 o 
   5   3  11      347.18      349.79     13.70 o 
   6   3  11      383.60      407.93     16.93 o 
   7   3  11       36.61       48.84      7.44 o 
 -10   4  11      111.36      128.15     18.99 o 
  -9   4  11      644.69      636.71     36.68 o 
  -8   4  11      469.25      445.10     22.62 o 
  -7   4  11      679.71      625.24     26.54 o 
  -6   4  11      468.30      476.31     21.75 o 
  -5   4  11     1325.64     1234.07     41.25 o 
  -4   4  11     2142.31     2186.85     57.79 o 
  -3   4  11     1236.57     1195.73     48.35 o 
  -2   4  11     1064.34     1109.32     38.26 o 
  -1   4  11     3369.13     3421.58     90.13 o 
   0   4  11       47.15       48.27      4.36 o 
   1   4  11     1166.78     1098.09     55.13 o 
   2   4  11     1063.26     1055.17     32.05 o 
   3   4  11     1501.23     1441.73     46.19 o 
   4   4  11     1042.30     1066.13     38.86 o 
   5   4  11      110.11      120.07     10.85 o 
   6   4  11      834.71      818.40     43.28 o 
   7   4  11        7.27       11.16      6.58 o 
 -10   5  11      507.13      584.77     52.35 o 
  -9   5  11      725.54      811.54     94.99 o 
  -8   5  11      885.90      854.34     43.26 o 
  -7   5  11     1260.60     1309.64     45.08 o 
  -6   5  11      459.83      465.67     21.70 o 
  -5   5  11     1683.20     1664.72     52.29 o 
  -4   5  11     2024.71     1876.67     57.33 o 
  -3   5  11     1265.89     1242.49     35.35 o 
  -2   5  11     5292.23     1830.13    147.33 o 
  -1   5  11      521.79      477.09     23.48 o 
   0   5  11     3365.75     3283.24    126.57 o 
   1   5  11      933.28      935.04     39.12 o 
   2   5  11     3160.08     3074.60    103.83 o 
   3   5  11      189.33      170.76     12.76 o 
   4   5  11     1093.06     1044.11     43.71 o 
   5   5  11      156.94      195.11     19.67 o 
   6   5  11     1159.08     1185.16     46.93 o 
   7   5  11      467.65      470.78     26.92 o 
 -10   6  11      230.53      211.89     25.33 o 
  -9   6  11      832.20      862.61     45.67 o 
  -8   6  11      149.15      155.90     17.91 o 
  -7   6  11     1780.49     1684.91     69.22 o 
  -6   6  11      509.29      511.55     22.77 o 
  -5   6  11     2009.58     1909.58     58.90 o 
  -4   6  11      257.31      257.55     14.39 o 
  -3   6  11     2423.61     2384.67     61.98 o 
  -2   6  11     1377.34     1263.58     91.40 o 
  -1   6  11     1952.08     2061.43     92.67 o 
   0   6  11      774.07      792.12     24.36 o 
   1   6  11     1277.66     1246.90     40.13 o 
   2   6  11     1219.41     1256.37     40.89 o 
   3   6  11     1297.31     1286.74     42.21 o 
   4   6  11      925.14      923.93     41.44 o 
   5   6  11       18.96       28.45      8.75 o 
   6   6  11        3.38       -1.37      6.73 o 
  -9   7  11     1465.35     1505.79     67.46 o 
  -8   7  11      796.36      801.93     42.34 o 
  -7   7  11     2049.78     2171.58     85.04 o 
  -6   7  11     2091.09     2001.03     78.18 o 
  -5   7  11      995.01      993.32     35.34 o 
  -4   7  11     1685.82     1657.21     51.97 o 
  -3   7  11      647.72      638.34     27.78 o 
  -2   7  11     3897.01     3598.57    136.15 o 
  -1   7  11      459.29      475.38     30.04 o 
   0   7  11     4187.23     4229.60    100.43 o 
   1   7  11      738.34      807.89     29.43 o 
   2   7  11     3978.91     3993.28    106.49 o 
   3   7  11      367.04      382.83     35.70 o 
   4   7  11     1640.09     1612.65     80.06 o 
   5   7  11      289.25      297.42     21.74 o 
   6   7  11     1375.55     1438.55     66.52 o 
  -9   8  11      190.50      195.76     21.99 o 
  -8   8  11      428.49      474.55     31.34 o 
  -7   8  11      957.77      943.76     46.52 o 
  -6   8  11       69.17       51.24     11.54 o 
  -5   8  11     2743.42     2561.13     94.62 o 
  -4   8  11      154.79      173.87     12.31 o 
  -3   8  11     1582.20     1547.36     62.28 o 
  -2   8  11       74.67       91.03     10.63 o 
  -1   8  11     2783.77     2789.36     85.69 o 
   0   8  11     1725.23     1678.04     50.38 o 
   1   8  11     1684.06     1559.09     99.55 o 
   2   8  11     2757.23     2822.69    122.50 o 
   3   8  11      500.66      519.35     28.38 o 
   4   8  11      464.77      468.86     49.39 o 
   5   8  11      108.28      116.03     14.07 o 
   6   8  11      758.78      705.07     33.24 o 
  -8   9  11      519.05      559.56     34.92 o 
  -7   9  11     1526.88     1537.78     66.24 o 
  -6   9  11     1294.18     1324.69     88.23 o 
  -5   9  11     1588.92     1622.41     65.67 o 
  -4   9  11     2090.12     2163.69     67.83 o 
  -3   9  11     1486.94     1577.56     88.46 o 
  -2   9  11     2583.96     2745.42    138.24 o 
  -1   9  11     2502.99     2525.28     99.37 o 
   0   9  11     3148.18     3385.89    128.95 o 
   1   9  11      593.94      678.03     32.08 o 
   2   9  11     1411.21     1463.18     56.31 o 
   3   9  11      262.61      250.60     21.85 o 
   4   9  11     1337.89     1382.88     56.28 o 
   5   9  11      228.11      228.81     31.24 o 
  -8  10  11      164.80      197.87     21.74 o 
  -7  10  11      654.47      701.29     39.07 o 
  -6  10  11     1364.50     1314.23     57.91 o 
  -5  10  11      865.63      862.58     41.79 o 
  -4  10  11      134.62      139.28     12.32 o 
  -3  10  11     1532.87     1514.03     70.21 o 
  -2  10  11      554.08      559.97     34.07 o 
  -1  10  11      619.08      688.78     29.66 o 
   0  10  11     1496.83     1555.24    109.76 o 
   1  10  11     2217.03     2138.37     75.39 o 
   2  10  11      154.44      123.83     14.44 o 
   3  10  11      696.69      723.13     36.15 o 
   4  10  11      794.62      818.08     39.88 o 
  -7  11  11     1042.45     1070.43     52.22 o 
  -6  11  11      212.65      214.70     20.87 o 
  -5  11  11      734.77      718.58     37.60 o 
  -4  11  11     1049.63     1082.62     46.32 o 
  -3  11  11     1905.52     1939.57     63.95 o 
  -2  11  11     1250.59     1388.06    100.47 o 
  -1  11  11      408.72      433.14     48.13 o 
   0  11  11     1855.14     2111.12     89.21 o 
   1  11  11        2.71        2.50      7.10 o 
   2  11  11     1647.36     1856.83     69.01 o 
   3  11  11       42.78       50.21     11.89 o 
  -6  12  11       34.97       23.78     11.03 o 
  -5  12  11      660.72      700.04     37.28 o 
  -4  12  11        8.91        6.12      7.05 o 
  -3  12  11      574.66      577.52     55.73 o 
  -2  12  11       57.11       79.37     24.49 o 
  -1  12  11     1045.67     1094.24     86.12 o 
   0  12  11      207.38      234.72     37.15 o 
   1  12  11      217.64      213.99     18.80 o 
   2  12  11      969.09      982.65     44.07 o 
  -4  13  11      672.43      663.64     58.26 o 
  -3  13  11       75.66       71.77     27.02 o 
  -2  13  11      668.40      677.99     64.17 o 
  -1  13  11      150.35      160.42     32.93 o 
   0  13  11     1086.11     1209.91     94.56 o 
   1  13  11      233.54      223.03     37.99 o 
 -11   0  12        5.37        3.68      9.24 o 
 -10   0  12      347.31      331.24     21.02 o 
  -9   0  12     1246.57     1211.19     55.22 o 
  -8   0  12      240.00      260.22     40.11 o 
  -7   0  12       82.31       90.79     19.84 o 
  -6   0  12     2616.51     2654.59     97.02 o 
  -5   0  12      167.91      195.88     23.64 o 
  -4   0  12     1955.29     1951.15    113.56 o 
  -3   0  12      857.81      829.97     53.19 o 
  -2   0  12      298.39      259.21     25.33 o 
   0   0  12      647.98      666.90     49.58 o 
   1   0  12     2496.50     2469.15     80.81 o 
   2   0  12      224.72      194.28     21.11 o 
   3   0  12     1403.65     1200.15     47.61 o 
   4   0  12       22.40       17.12      8.41 o 
   5   0  12        4.11       21.70      9.28 o 
   6   0  12       12.31        6.77      6.12 o 
   7   0  12      213.23      229.93     21.95 o 
 -11   1  12      985.46      954.66     48.29 o 
 -10   1  12      728.32      680.16     27.32 o 
  -9   1  12     3287.59     3208.14     83.69 o 
  -8   1  12     1639.99     1728.74     49.81 o 
  -7   1  12     3349.84     3365.98     85.06 o 
  -6   1  12     5361.97     5234.67    144.94 o 
  -5   1  12     4537.87     4471.34    124.63 o 
  -4   1  12     7920.18     7731.10    218.39 o 
  -3   1  12     4363.85     4274.74    145.97 o 
  -2   1  12     8477.49     7928.21    259.41 o 
   0   1  12     9219.65     9354.77    295.12 o 
   1   1  12     2651.01     2623.31     65.51 o 
   2   1  12     3752.28     3847.05     86.35 o 
   3   1  12     2780.35     2757.23     65.12 o 
   4   1  12     2552.94     2567.08     54.43 o 
   5   1  12     2085.51     2141.65     47.52 o 
   6   1  12      337.43      385.33     16.85 o 
   7   1  12     1624.08     1667.43     49.87 o 
 -11   2  12       55.99       65.83     15.81 o 
 -10   2  12      557.30      583.65     25.14 o 
  -9   2  12      103.20      110.91     16.57 o 
  -8   2  12      223.08      239.64     14.49 o 
  -7   2  12      336.19      365.77     19.66 o 
  -6   2  12     1317.04     1324.96     45.16 o 
  -5   2  12      917.60      918.89     28.54 o 
  -4   2  12     2013.59     2122.43     66.48 o 
  -3   2  12       88.42       72.16     18.15 o 
   0   2  12       34.93       21.41      4.82 o 
   1   2  12      590.81      559.42     19.82 o 
   2   2  12        9.08       10.39      4.49 o 
   3   2  12     2053.93     1977.62     53.90 o 
   4   2  12      438.09      440.92     15.29 o 
   5   2  12      901.40      907.43     27.21 o 
   6   2  12       47.66       33.98      6.69 o 
   7   2  12      109.69      139.52     12.24 o 
 -10   3  12      182.18      209.49     22.38 o 
  -9   3  12     1108.33     1104.17     36.24 o 
  -8   3  12     2271.63     2220.02     70.31 o 
  -7   3  12      608.66      592.63     25.98 o 
  -6   3  12     3945.96     3843.72    109.51 o 
  -5   3  12      866.45      852.40     31.83 o 
  -4   3  12     9898.64     9289.65    301.79 o 
  -3   3  12     2038.26     1971.95     73.73 o 
  -1   3  12     6950.05     6986.30    185.98 o 
   0   3  12     7960.16     8345.06    282.78 o 
   1   3  12     3818.18     3941.62    104.63 o 
   2   3  12     2082.31     1886.90     56.43 o 
   3   3  12     1400.53     1402.82     41.23 o 
   4   3  12      921.46      937.88     28.83 o 
   5   3  12     1545.27     1536.72     42.00 o 
   6   3  12      801.65      789.00     28.24 o 
   7   3  12      779.84      810.99     42.64 o 
 -10   4  12      938.49      948.16     49.54 o 
  -9   4  12       50.48       56.98     13.09 o 
  -8   4  12     1317.96     1361.66     48.04 o 
  -7   4  12       46.91       30.42      7.37 o 
  -6   4  12      883.38      901.91     33.79 o 
  -5   4  12       15.32       22.69      6.42 o 
  -4   4  12       92.27      102.92      9.72 o 
  -3   4  12     1866.83     1833.46     71.35 o 
  -2   4  12      207.02      259.80     24.74 o 
  -1   4  12      833.61      840.76     27.51 o 
   0   4  12       97.04      112.48      7.05 o 
   1   4  12     2235.95     2103.59     61.17 o 
   2   4  12      467.95      457.46     21.72 o 
   3   4  12     1124.27     1055.56     37.23 o 
   4   4  12        0.46       -4.86      4.86 o 
   5   4  12      527.81      493.40     19.81 o 
   6   4  12      444.69      447.23     22.92 o 
 -10   5  12      253.92      248.77     24.73 o 
  -9   5  12      490.34      479.92     31.94 o 
  -8   5  12      856.31      919.96     45.97 o 
  -7   5  12      475.94      483.98     23.27 o 
  -6   5  12     1797.33     1708.77     61.46 o 
  -5   5  12      722.63      696.66     27.59 o 
  -4   5  12     1829.82     1761.60     55.08 o 
  -3   5  12     1049.69     1134.90     38.33 o 
  -2   5  12     6885.28     6736.69    190.07 o 
  -1   5  12      542.92      353.06     45.17 o 
   0   5  12     3459.82     3487.94     84.00 o 
   1   5  12      551.07      562.47     24.25 o 
   2   5  12     2433.87     2319.27     67.38 o 
   3   5  12      449.77      470.18     26.26 o 
   4   5  12      766.42      759.61     50.48 o 
   5   5  12      764.47      702.42     30.82 o 
   6   5  12       18.14       12.24      7.52 o 
 -10   6  12      418.82      470.28     33.63 o 
  -9   6  12       32.28       20.93     11.82 o 
  -8   6  12      774.48      751.89     40.58 o 
  -7   6  12       30.97       16.46      9.71 o 
  -6   6  12      307.88      305.60     19.09 o 
  -5   6  12      121.79      145.19     11.85 o 
  -4   6  12      347.95      372.61     18.31 o 
  -3   6  12      709.25      737.63     28.26 o 
  -2   6  12       92.11       83.54      9.63 o 
  -1   6  12      545.52      580.33     21.71 o 
   0   6  12       50.73       55.61      8.41 o 
   1   6  12        8.80        8.81      5.62 o 
   2   6  12       13.26        7.72      7.28 o 
   3   6  12       45.01       44.60      8.66 o 
   4   6  12      153.83      161.61     17.12 o 
   5   6  12      254.71      262.25     25.59 o 
   6   6  12       24.12       31.67      9.59 o 
  -9   7  12        4.77        0.41      8.52 o 
  -8   7  12       26.21       28.71     11.40 o 
  -7   7  12      184.58      193.68     29.55 o 
  -6   7  12       26.80       41.36     19.42 o 
  -5   7  12      217.83      215.20     14.29 o 
  -4   7  12     2016.75     2084.08     63.68 o 
  -3   7  12      816.42      899.75     30.26 o 
  -2   7  12      587.77      607.31     27.31 o 
  -1   7  12       83.10       94.02     10.95 o 
   0   7  12     1154.35     1198.49     44.34 o 
   1   7  12      198.05      209.29     14.29 o 
   2   7  12      797.99      811.87     30.93 o 
   3   7  12      695.49      657.67     43.75 o 
   4   7  12        1.39        9.45      8.53 o 
   5   7  12      120.19      116.67     16.94 o 
  -9   8  12       11.97       -5.28      8.87 o 
  -8   8  12      796.12      770.65     48.13 o 
  -7   8  12       45.25       57.36     12.97 o 
  -6   8  12      574.95      519.68     30.71 o 
  -5   8  12      122.70      136.01     15.49 o 
  -4   8  12      803.33      787.24     30.03 o 
  -3   8  12       28.29       35.74      9.62 o 
  -2   8  12      123.22      153.82     30.48 o 
  -1   8  12       77.72       63.52     10.00 o 
   0   8  12        0.07        3.80      5.73 o 
   1   8  12       50.92       27.22      7.26 o 
   2   8  12      311.15      314.60     22.05 o 
   3   8  12       15.10       10.00      8.85 o 
   4   8  12      296.90      279.79     22.14 o 
   5   8  12      205.83      203.39     18.33 o 
  -8   9  12      104.38       78.31     17.73 o 
  -7   9  12        3.62       -6.75      8.44 o 
  -6   9  12       64.46       90.34     14.29 o 
  -5   9  12       79.48       59.10     19.84 o 
  -4   9  12        0.79        1.33      4.89 o 
  -3   9  12        5.60        3.00      5.02 o 
  -2   9  12      569.08      601.53     37.92 o 
  -1   9  12      229.70      210.35     29.23 o 
   0   9  12       67.03       88.92     11.31 o 
   1   9  12       12.44       -2.34      6.94 o 
   2   9  12        3.69        8.50      7.61 o 
   3   9  12       66.61       74.95     13.10 o 
   4   9  12        7.99       -4.75      8.01 o 
  -7  10  12        1.88       -5.91      8.36 o 
  -6  10  12       25.78       49.10     12.49 o 
  -5  10  12       52.02       38.34     26.17 o 
  -4  10  12       89.12       98.40     13.84 o 
  -3  10  12      272.65      251.24     21.71 o 
  -2  10  12        0.02        3.23      6.43 o 
  -1  10  12        0.43        4.06      8.23 o 
   0  10  12      125.25      149.21     18.85 o 
   1  10  12        3.49        4.70      7.89 o 
   2  10  12      209.06      270.94     27.15 o 
   3  10  12        6.76       12.36      9.52 o 
   4  10  12      171.04      178.55     19.06 o 
  -6  11  12      220.63      195.36     19.94 o 
  -5  11  12      208.10      175.48     18.20 o 
  -4  11  12       58.54       59.45     13.02 o 
  -3  11  12      380.56      347.85     26.16 o 
  -2  11  12       20.30       -3.38     15.20 o 
  -1  11  12      234.64      233.03     37.99 o 
   0  11  12       47.75       50.19     14.00 o 
   1  11  12      440.43      392.36     26.92 o 
   2  11  12       10.61       20.18      9.44 o 
   3  11  12      214.45      238.61     21.27 o 
  -5  12  12       33.18       52.23     12.49 o 
  -4  12  12       15.23       20.34      8.19 o 
  -3  12  12       12.15       27.02     21.11 o 
  -2  12  12       65.78       61.64     27.02 o 
  -1  12  12        0.32       10.98     20.26 o 
   0  12  12      152.96      141.85     32.93 o 
   1  12  12       53.82       43.29     14.98 o 
  -3  13  12      501.44      451.71     51.50 o 
  -2  13  12       63.78       56.57     25.33 o 
  -1  13  12      526.02      533.61     58.26 o 
 -10   1  13        0.62       -3.29      5.64 o 
  -9   1  13      105.84      111.08     11.24 o 
  -8   1  13      267.43      247.04     15.08 o 
  -7   1  13      189.20      181.01     14.61 o 
  -6   1  13       17.69       13.46      6.45 o 
  -5   1  13       46.30       36.95     22.80 o 
  -4   1  13      101.04       92.83     15.62 o 
  -3   1  13        8.43       22.19      7.44 o 
  -2   1  13      125.60       99.50     29.97 o 
  -1   1  13      245.72      225.70     14.62 o 
   0   1  13     1057.82     1130.09     31.61 o 
   1   1  13       44.32       39.45      7.21 o 
   2   1  13       57.17       51.05     10.35 o 
   3   1  13      139.95      143.63     10.58 o 
   4   1  13        8.62        4.05      4.91 o 
   5   1  13      110.40      106.24     10.10 o 
   6   1  13      135.04      155.95     13.75 o 
 -10   2  13      117.97      128.83     12.29 o 
  -9   2  13        2.79       -2.75      5.54 o 
  -8   2  13      568.47      569.62     26.73 o 
  -7   2  13      294.94      283.33     18.02 o 
  -6   2  13      797.06      769.11     31.03 o 
  -5   2  13      464.92      442.30     26.25 o 
  -4   2  13      795.79      756.35     36.42 o 
  -3   2  13      481.09      466.44     26.56 o 
  -1   2  13     1437.39     1495.02     87.10 o 
   0   2  13      887.39      888.64     33.65 o 
   1   2  13       42.14       57.52      8.31 o 
   2   2  13     1161.93     1133.40     34.95 o 
   3   2  13      258.10      252.88     14.81 o 
   4   2  13      870.34      872.49     27.91 o 
   5   2  13       81.10      103.62     10.08 o 
   6   2  13       50.87       59.72      9.27 o 
 -10   3  13       55.26       46.64     13.42 o 
  -9   3  13       18.38       20.93      8.41 o 
  -8   3  13      333.98      308.56     19.31 o 
  -7   3  13       16.06       20.57      7.06 o 
  -6   3  13      799.69      795.57     46.12 o 
  -5   3  13       19.12       12.30      5.64 o 
  -4   3  13      100.62       79.20     11.54 o 
  -3   3  13      385.50      356.24     22.38 o 
  -2   3  13      254.72      251.51     14.71 o 
  -1   3  13        8.35        4.58      4.31 o 
   0   3  13       71.74       95.07      6.91 o 
   1   3  13     1549.20     1542.72     60.57 o 
   2   3  13       22.05       15.87      6.53 o 
   3   3  13       20.15       34.80      8.36 o 
   4   3  13       53.59       68.56      8.30 o 
   5   3  13       97.53      102.11     10.02 o 
   6   3  13       33.96       24.47      7.70 o 
 -10   4  13      442.13      502.08     34.92 o 
  -9   4  13      387.59      351.73     27.72 o 
  -8   4  13      721.36      696.29     30.35 o 
  -7   4  13      238.50      233.00     29.05 o 
  -6   4  13     1461.50     1398.55     47.58 o 
  -5   4  13     1368.65     1339.72     45.48 o 
  -4   4  13     1779.35     1619.16     64.16 o 
  -3   4  13     1127.98     1107.49     47.44 o 
  -2   4  13       62.70       98.93      9.88 o 
  -1   4  13      874.52      855.48     28.31 o 
   0   4  13      749.53      728.82     23.31 o 
   1   4  13     2558.91     2525.34     72.32 o 
   2   4  13      620.95      553.57     25.71 o 
   3   4  13      509.22      531.96     39.35 o 
   4   4  13      810.38      768.13     28.32 o 
   5   4  13      301.89      312.96     17.64 o 
   6   4  13      260.53      262.76     20.09 o 
 -10   5  13      317.82      320.70     28.06 o 
  -9   5  13        1.14        3.00     11.82 o 
  -8   5  13     1139.90     1131.86     53.72 o 
  -7   5  13      144.54      141.20     12.79 o 
  -6   5  13        6.27        4.99      5.67 o 
  -5   5  13       75.18       61.42      8.93 o 
  -4   5  13      287.50      300.45     20.54 o 
  -3   5  13      818.04      815.73     49.39 o 
  -2   5  13       69.01       49.03     10.04 o 
  -1   5  13      557.67      607.18     24.41 o 
   0   5  13      106.40      103.22     10.48 o 
   1   5  13       69.57       84.20      9.95 o 
   2   5  13      363.76      366.43     19.87 o 
   3   5  13      107.27      113.36     13.53 o 
   4   5  13       72.29       62.60     10.45 o 
   5   5  13      247.92      240.26     18.16 o 
   6   5  13       26.84       29.58      9.86 o 
  -9   6  13      919.48      948.56     49.51 o 
  -8   6  13      765.82      792.47     42.66 o 
  -7   6  13      792.63      787.41     40.87 o 
  -6   6  13     1437.88     1476.36     49.66 o 
  -5   6  13     4669.98     4566.61    128.18 o 
  -4   6  13     2109.67     1975.05     61.39 o 
  -3   6  13     5412.33     5322.47    151.54 o 
  -2   6  13     1946.03     1951.57     63.30 o 
  -1   6  13     3192.05     3360.36    165.98 o 
   0   6  13     1004.88      963.29     38.79 o 
   1   6  13     2833.41     2815.92     97.46 o 
   2   6  13     1083.45     1091.84     49.36 o 
   3   6  13     1232.39     1274.52     43.79 o 
   4   6  13      755.77      668.99     49.68 o 
   5   6  13      472.81      501.54     32.17 o 
  -9   7  13        0.60        0.20      8.52 o 
  -8   7  13      461.13      426.72     29.83 o 
  -7   7  13        4.76        9.99      8.52 o 
  -6   7  13      679.04      615.82     34.01 o 
  -5   7  13       57.09       53.85      8.81 o 
  -4   7  13      487.35      478.15     22.10 o 
  -3   7  13      139.98      181.90     13.11 o 
  -2   7  13     1171.96     1137.25     42.09 o 
  -1   7  13      196.66      194.13     15.43 o 
   0   7  13       34.60       26.43     10.74 o 
   1   7  13      512.07      514.07     23.47 o 
   2   7  13       12.59        2.37      5.77 o 
   3   7  13      614.37      558.30     40.96 o 
   4   7  13      127.80      125.11     23.12 o 
   5   7  13     1722.87     1699.38     80.88 o 
  -8   8  13     1017.69     1045.83     52.24 o 
  -7   8  13     1681.45     1632.07     69.54 o 
  -6   8  13      830.35      894.55     66.70 o 
  -5   8  13     2252.61     2253.36     86.26 o 
  -4   8  13     2402.41     2323.14     70.65 o 
  -3   8  13     3175.06     3090.74    124.85 o 
  -2   8  13     1594.67     1525.76     53.13 o 
  -1   8  13     2137.20     2103.77    135.06 o 
   0   8  13     1035.92     1118.37     58.79 o 
   1   8  13     1503.81     1476.15     57.40 o 
   2   8  13      469.15      513.53     54.48 o 
   3   8  13     1490.77     1570.65     84.13 o 
   4   8  13      583.93      553.50     42.12 o 
  -8   9  13       54.30       92.51     16.35 o 
  -7   9  13        0.81        7.60      8.64 o 
  -6   9  13      319.10      318.55     24.73 o 
  -5   9  13        0.45        7.07      7.09 o 
  -4   9  13      877.80      838.46     40.58 o 
  -3   9  13      329.56      341.39     19.42 o 
  -2   9  13       96.64      110.36     12.31 o 
  -1   9  13      363.71      387.23     28.73 o 
   0   9  13       43.26       28.52     12.15 o 
   1   9  13      264.72      258.14     20.40 o 
   2   9  13        5.92        6.67      8.19 o 
   3   9  13      569.58      522.14     46.02 o 
   4   9  13        1.33       -4.54      8.60 o 
  -7  10  13      969.40     1051.14     51.90 o 
  -6  10  13     1703.93     1744.83     72.81 o 
  -5  10  13     1280.60     1239.89     67.12 o 
  -4  10  13      748.65      783.57     30.35 o 
  -3  10  13      626.60      642.85     36.50 o 
  -2  10  13      959.69      983.50     63.71 o 
  -1  10  13     1723.73     1738.64     81.48 o 
   0  10  13      663.15      666.44     41.32 o 
   1  10  13     1000.72      895.81     95.73 o 
   2  10  13      488.13      492.51     29.53 o 
   3  10  13      811.03      899.05    136.36 o 
  -6  11  13       32.78       47.77     12.83 o 
  -5  11  13        0.08        3.38      8.36 o 
  -4  11  13      240.66      240.80     16.07 o 
  -3  11  13        6.90        5.22      8.80 o 
  -2  11  13      129.43      102.16     28.71 o 
  -1  11  13      351.16      296.36     44.75 o 
   0  11  13       73.23       60.51     15.46 o 
   1  11  13      624.01      667.31     42.79 o 
   2  11  13        2.09       -5.88      7.37 o 
  -4  12  13      302.75      342.49     24.46 o 
  -3  12  13     1754.73     1686.95    116.52 o 
  -2  12  13      294.66      336.04     48.97 o 
  -1  12  13     1260.32     1278.30    103.01 o 
   0  12  13      124.42      151.13     35.46 o 
 -10   0  14      465.26      482.95     69.66 o 
  -9   0  14       63.56       45.59     12.54 o 
  -8   0  14        8.33       -0.22      8.04 o 
  -7   0  14     4021.43     3801.98    193.35 o 
  -6   0  14      821.54      788.60     55.73 o 
  -5   0  14     3745.87     3335.07    169.71 o 
  -4   0  14      995.55      918.62     60.79 o 
  -3   0  14     4263.48     4130.42    203.48 o 
  -2   0  14      957.90      839.25     56.57 o 
   0   0  14     5653.37     5794.49    276.24 o 
   1   0  14      485.20      522.21     31.57 o 
   2   0  14     2153.35     2185.08     98.79 o 
   3   0  14      454.77      568.52     63.75 o 
   4   0  14     1851.00     1921.30     81.11 o 
   5   0  14      168.45      160.39     17.36 o 
   6   0  14     2165.41     2289.50     84.23 o 
 -10   1  14       12.27       14.34      7.31 o 
  -9   1  14     2225.32     2411.39     67.15 o 
  -8   1  14     1512.95     1596.43     55.23 o 
  -7   1  14     2089.02     2081.00     66.77 o 
  -6   1  14      338.82      365.01     24.77 o 
  -5   1  14      275.55      277.87     21.19 o 
  -4   1  14      939.82      857.83     40.89 o 
  -3   1  14      793.05      773.83     37.60 o 
  -2   1  14     2670.22     2400.02     89.85 o 
   0   1  14     1570.70     1611.11     54.95 o 
   1   1  14       95.55       97.66     14.50 o 
   2   1  14      949.41      938.68     31.25 o 
   3   1  14      171.62      159.13     11.35 o 
   4   1  14      268.07      281.46     15.44 o 
   5   1  14      267.73      272.97     17.18 o 
   6   1  14       17.31        8.43      6.97 o 
 -10   2  14        1.77        4.14      7.40 o 
  -9   2  14     1361.70     1333.83     49.53 o 
  -8   2  14      232.41      243.13     17.71 o 
  -7   2  14     1886.44     1830.20     60.60 o 
  -6   2  14      383.36      356.49     27.02 o 
  -5   2  14     4345.21     4198.85    146.87 o 
  -4   2  14      746.05      711.21     35.82 o 
  -3   2  14     3383.43     3339.07    119.40 o 
  -2   2  14     3356.24     3102.49    111.94 o 
  -1   2  14      453.01      472.46     27.38 o 
   0   2  14     1712.25     1709.07     70.56 o 
   1   2  14     2516.82     2514.80     72.08 o 
   2   2  14     4780.30     4693.89    125.28 o 
   3   2  14     1240.63     1320.03     40.91 o 
   4   2  14     1595.79     1612.10     44.29 o 
   5   2  14      437.58      447.95     19.76 o 
   6   2  14      688.64      705.02     36.19 o 
 -10   3  14      336.95      348.56     28.91 o 
  -9   3  14     1120.52     1211.58     46.39 o 
  -8   3  14      169.47      183.03     15.58 o 
  -7   3  14      536.46      597.23     27.42 o 
  -6   3  14     1130.49     1046.49     38.97 o 
  -5   3  14     1568.36     1625.01     65.97 o 
  -4   3  14     1823.53     1694.61     67.74 o 
  -3   3  14      620.79      713.33     56.57 o 
  -2   3  14      363.46      337.73     32.08 o 
  -1   3  14       23.84       12.27      6.54 o 
   0   3  14     2382.41     2356.48     79.48 o 
   1   3  14      189.65      171.25     13.57 o 
   2   3  14      770.43      721.60     49.44 o 
   3   3  14      419.48      414.75     21.93 o 
   4   3  14      116.76       95.25     10.07 o 
   5   3  14        2.19        6.12      6.41 o 
 -10   4  14       73.67       78.53     16.41 o 
  -9   4  14      707.39      703.98     40.87 o 
  -8   4  14       35.13       34.70      9.16 o 
  -7   4  14     1859.27     1806.70     60.08 o 
  -6   4  14        5.38        4.32      8.38 o 
  -5   4  14     2392.07     2497.10     93.11 o 
  -4   4  14      322.82      303.80     21.47 o 
  -3   4  14     3762.49     3649.57    128.66 o 
  -2   4  14       10.11       30.74     22.03 o 
  -1   4  14     1096.31     1047.30     40.07 o 
   0   4  14      617.15      586.77     28.05 o 
   1   4  14     1191.12     1260.58     42.36 o 
   2   4  14     3169.06     3073.23     86.95 o 
   3   4  14      750.88      834.27     33.54 o 
   4   4  14     2166.49     2192.13     61.36 o 
   5   4  14        3.60        3.19      7.17 o 
  -9   5  14      952.23      980.93     50.74 o 
  -8   5  14      288.21      319.22     25.97 o 
  -7   5  14     1768.34     1761.05     58.77 o 
  -6   5  14     1116.15     1179.12     42.52 o 
  -5   5  14      549.80      561.25     25.28 o 
  -4   5  14      799.31      844.39     39.99 o 
  -3   5  14        1.63       16.75      7.44 o 
  -2   5  14      631.81      628.90     27.42 o 
  -1   5  14        0.92        0.97      5.16 o 
   0   5  14      902.66      887.27     37.01 o 
   1   5  14       29.43       42.45      8.35 o 
   2   5  14      356.28      384.21     20.59 o 
   3   5  14       10.80       23.43      8.17 o 
   4   5  14       28.86       34.77     11.85 o 
   5   5  14       57.54       52.67     10.94 o 
  -9   6  14      225.88      245.35     24.17 o 
  -8   6  14       20.63        2.11      8.36 o 
  -7   6  14      126.19      151.46     17.60 o 
  -6   6  14      137.97      141.42     12.88 o 
  -5   6  14      486.67      514.36     28.22 o 
  -4   6  14        2.25       -2.53      5.97 o 
  -3   6  14       62.99       95.00      9.10 o 
  -2   6  14      151.17      119.88     15.92 o 
  -1   6  14     1308.80     1248.86     46.18 o 
   0   6  14      363.36      421.35     23.75 o 
   1   6  14      715.15      728.05     40.09 o 
   2   6  14      243.73      276.19     18.13 o 
   3   6  14       10.81       10.57     17.22 o 
   4   6  14     1181.47     1133.78     63.85 o 
  -8   7  14       59.43       81.99     18.15 o 
  -7   7  14      966.52      956.17     47.75 o 
  -6   7  14      107.48      115.47     15.75 o 
  -5   7  14      232.13      278.64     17.26 o 
  -4   7  14       32.45       49.17     10.44 o 
  -3   7  14        7.35        2.14      5.02 o 
  -2   7  14     1085.64     1001.19     39.64 o 
  -1   7  14        4.52       -0.81      5.67 o 
   0   7  14       72.17       72.06     11.11 o 
   1   7  14        4.07        9.21      6.40 o 
   2   7  14       16.41       13.05      8.05 o 
   3   7  14       15.20       12.47     12.18 o 
   4   7  14        9.45       11.34     10.04 o 
  -8   8  14      104.33       97.30     16.94 o 
  -7   8  14      226.03      236.47     22.33 o 
  -6   8  14       75.96      111.45     21.11 o 
  -5   8  14       24.41       29.00     10.10 o 
  -4   8  14        0.04       -0.92      6.25 o 
  -3   8  14        4.84       14.08      6.57 o 
  -2   8  14       49.66       33.27     11.23 o 
  -1   8  14      388.67      405.55     25.94 o 
   0   8  14      405.02      449.02     32.87 o 
   1   8  14       42.79       46.49     11.59 o 
   2   8  14      190.26      165.64     17.81 o 
   3   8  14        3.17       -2.20      8.70 o 
  -7   9  14      186.35      219.55     29.55 o 
  -6   9  14       11.09       15.12     14.78 o 
  -5   9  14       63.19       64.98     12.54 o 
  -4   9  14       24.26       24.49     14.35 o 
  -3   9  14       66.35       68.72      9.90 o 
  -2   9  14       24.11       34.09      8.64 o 
  -1   9  14        6.12        5.41      6.81 o 
   0   9  14        2.28       -3.40      8.57 o 
   1   9  14      297.34      300.35     34.62 o 
   2   9  14        1.72       -1.81      9.07 o 
   3   9  14       16.40        4.61     13.64 o 
  -6  10  14      336.55      285.99     24.39 o 
  -5  10  14        7.30        8.87      8.36 o 
  -4  10  14      267.04      212.77     28.71 o 
  -3  10  14        4.19       -2.56      7.28 o 
  -2  10  14       33.91       22.74      8.46 o 
  -1  10  14       44.15       16.21     11.24 o 
   0  10  14        1.12        4.82     10.97 o 
   1  10  14       45.98       38.37     15.31 o 
   2  10  14        0.01       -7.51      8.19 o 
  -5  11  14       24.35       14.88      9.33 o 
  -4  11  14        3.98        9.29     11.82 o 
  -3  11  14      130.75      152.88     19.07 o 
  -2  11  14        0.09      -19.42     19.42 o 
  -1  11  14      249.60      155.36     38.84 o 
   0  11  14        0.25        1.13     11.38 o 
 -10   1  15      332.65      329.68     22.56 o 
  -9   1  15       75.63       91.26     12.75 o 
  -8   1  15       72.40       87.61     14.38 o 
  -7   1  15       82.36       75.76     16.04 o 
  -6   1  15      329.73      326.72     24.46 o 
  -5   1  15       13.89       21.46      8.64 o 
  -4   1  15        0.43        1.09      6.08 o 
  -3   1  15       62.55       57.84     11.34 o 
  -2   1  15      199.37      212.60     18.80 o 
  -1   1  15      596.35      589.85     82.32 o 
   0   1  15      126.20      134.53      9.35 o 
   1   1  15      116.39      119.64     13.32 o 
   2   1  15       44.19       44.51      7.95 o 
   3   1  15       39.75       31.40      7.29 o 
   4   1  15       49.87       40.74      7.97 o 
   5   1  15        6.99       11.47      6.79 o 
 -10   2  15      344.65      338.88     22.73 o 
  -9   2  15      330.59      325.80     21.56 o 
  -8   2  15        7.67       -2.15      6.16 o 
  -7   2  15       16.15       15.08      8.64 o 
  -6   2  15        2.45        1.90      7.60 o 
  -5   2  15       85.26       80.25     32.08 o 
  -4   2  15       64.14       69.89     11.90 o 
  -3   2  15        0.07       -4.85      5.88 o 
  -2   2  15       59.66       42.74     10.10 o 
  -1   2  15       24.62       14.71      5.54 o 
   0   2  15        2.92        5.23      6.13 o 
   1   2  15        2.15        1.68      5.29 o 
   2   2  15        1.69       -1.54      5.77 o 
   3   2  15        0.71       -4.48      4.79 o 
   4   2  15       23.16       18.45      6.75 o 
   5   2  15       10.10        7.12      6.31 o 
  -9   3  15      349.76      345.20     22.33 o 
  -8   3  15      429.66      452.91     24.51 o 
  -7   3  15      610.02      541.28     26.44 o 
  -6   3  15      292.67      283.41     35.46 o 
  -5   3  15     1061.90      955.77     45.07 o 
  -4   3  15      762.05      729.25     37.28 o 
  -3   3  15      709.92      663.52     35.22 o 
  -2   3  15     2854.73     2652.23     99.10 o 
  -1   3  15      709.59      682.03     36.06 o 
   0   3  15      497.05      485.92     25.23 o 
   1   3  15      229.28      233.96     16.05 o 
   2   3  15      430.88      468.26     23.40 o 
   3   3  15      546.78      544.94     26.69 o 
   4   3  15       11.86       13.15      7.06 o 
   5   3  15      370.60      412.14     25.93 o 
  -9   4  15       43.28       43.48     13.73 o 
  -8   4  15      210.51      211.25     17.05 o 
  -7   4  15      105.66       96.70     12.13 o 
  -6   4  15       31.91       28.19      9.94 o 
  -5   4  15       53.94       55.85     11.34 o 
  -4   4  15      125.71      119.59     14.62 o 
  -3   4  15      185.99      184.68     17.88 o 
  -2   4  15       64.08       77.69      9.59 o 
  -1   4  15        0.73        2.86      5.58 o 
   0   4  15        3.69        2.89      6.33 o 
   1   4  15       17.76       12.15      7.70 o 
   2   4  15       31.79       19.59      7.62 o 
   3   4  15      364.80      361.56     21.65 o 
   4   4  15       86.61      104.09     11.85 o 
  -9   5  15      300.31      321.28     27.44 o 
  -8   5  15     1006.93      991.72     60.37 o 
  -7   5  15      961.22      967.93     37.98 o 
  -6   5  15     1309.37     1256.48     45.31 o 
  -5   5  15      165.75      151.20     16.41 o 
  -4   5  15     1603.53     1545.44     63.87 o 
  -3   5  15     1730.02     1580.78     65.08 o 
  -2   5  15     3741.85     3652.25    110.31 o 
  -1   5  15     1108.74     1017.88     40.00 o 
   0   5  15     2162.31     2339.99    166.46 o 
   1   5  15      773.62      823.57     32.32 o 
   2   5  15      720.66      728.57     30.63 o 
   3   5  15     1059.02     1118.86     54.72 o 
   4   5  15      255.24      270.41     20.01 o 
  -8   6  15        9.23        2.91      8.28 o 
  -7   6  15        7.87        3.31      8.04 o 
  -6   6  15       40.12       24.58     12.91 o 
  -5   6  15      641.34      570.03     32.44 o 
  -4   6  15        1.18        6.75      7.16 o 
  -3   6  15        5.91        0.42      6.57 o 
  -2   6  15      162.90      157.21     13.48 o 
  -1   6  15        6.60        2.86      6.18 o 
   0   6  15       29.53       31.43     12.89 o 
   1   6  15        5.41        4.62      9.99 o 
   2   6  15      221.94      258.65     17.80 o 
   3   6  15      268.55      257.13     22.38 o 
   4   6  15       45.09       64.89     14.08 o 
  -8   7  15     1440.07     1557.34     69.54 o 
  -7   7  15      295.55      304.65     25.65 o 
  -6   7  15     2703.07     2642.31    101.19 o 
  -5   7  15      327.94      329.57     24.13 o 
  -4   7  15     1438.79     1602.01     92.88 o 
  -3   7  15      233.96      215.59     15.45 o 
  -2   7  15     2412.49     2537.29    146.89 o 
  -1   7  15      834.45      836.96     39.15 o 
   0   7  15     1865.95     1933.68     67.17 o 
   1   7  15     1527.16     1631.20    102.61 o 
   2   7  15      743.24      774.75     38.83 o 
   3   7  15      717.15      719.46     38.29 o 
  -7   8  15      150.90      182.98     20.69 o 
  -6   8  15      129.77      141.13     17.31 o 
  -5   8  15        9.50        8.44     10.98 o 
  -4   8  15        4.91        4.22      7.44 o 
  -3   8  15       71.21       68.03     11.83 o 
  -2   8  15        6.70        4.30      6.58 o 
  -1   8  15        0.22        6.53      7.05 o 
   0   8  15      536.01      540.35     28.59 o 
   1   8  15       65.04       79.05     17.80 o 
   2   8  15      352.02      337.74     25.35 o 
   3   8  15        5.15       -2.06     12.33 o 
  -6   9  15     1218.52     1160.53     54.92 o 
  -5   9  15      712.51      810.55     59.95 o 
  -4   9  15     2751.67     2673.12    143.53 o 
  -3   9  15      946.80     1027.28     39.32 o 
  -2   9  15     1741.82     1964.20     66.83 o 
  -1   9  15     1595.89     1623.31     58.33 o 
   0   9  15     1482.84     1360.91     67.75 o 
   1   9  15     1213.26     1120.95     60.84 o 
   2   9  15     1162.31     1089.74     49.97 o 
  -5  10  15        1.83       21.95     14.35 o 
  -4  10  15       13.11        4.22     11.82 o 
  -3  10  15      122.83      127.63     16.41 o 
  -2  10  15       26.78       30.35      9.75 o 
  -1  10  15       22.89       25.02     13.14 o 
   0  10  15       60.23       69.79     17.49 o 
  -3  11  15      423.42      390.92     41.37 o 
  -2  11  15      977.63      955.77     80.21 o 
  -9   0  16      203.62      185.75     29.55 o 
  -8   0  16      349.43      379.10     40.53 o 
  -7   0  16     1749.19     1848.22    108.92 o 
  -6   0  16     2658.63     2525.36    137.62 o 
  -5   0  16     4909.19     4707.09    233.88 o 
  -4   0  16     1258.08     1159.25     74.30 o 
  -3   0  16     2208.25     2024.68    113.98 o 
  -2   0  16     2095.37     1970.64    112.29 o 
  -1   0  16     3726.72     3503.93    181.53 o 
   0   0  16      155.31      140.16     24.49 o 
   1   0  16     1986.96     2105.72    151.56 o 
   2   0  16      504.10      466.20     27.44 o 
   3   0  16      699.69      751.34     37.78 o 
   4   0  16      669.75      696.38     37.06 o 
  -9   1  16      257.78      238.43     37.57 o 
  -8   1  16     1226.03     1203.76     58.68 o 
  -7   1  16       89.11       61.05     13.69 o 
  -6   1  16      887.41      918.82     45.65 o 
  -5   1  16      550.45      542.68     32.24 o 
  -4   1  16     1473.46     1375.07     60.00 o 
  -3   1  16      588.37      568.74     32.53 o 
  -2   1  16      851.94      920.71     45.07 o 
  -1   1  16     2740.19     2771.10    105.08 o 
   0   1  16      807.86      834.96     48.57 o 
   1   1  16     1372.47     1411.64     53.28 o 
   2   1  16      194.30      228.43     15.66 o 
   3   1  16      818.01      835.93     28.59 o 
   4   1  16      270.28      267.02     15.80 o 
  -9   2  16      939.55     1032.86     47.70 o 
  -8   2  16      143.17      159.99     19.40 o 
  -7   2  16     2418.71     2396.06     94.62 o 
  -6   2  16      191.76      195.57     20.69 o 
  -5   2  16     3669.04     3437.04    125.38 o 
  -4   2  16      409.10      369.83     25.97 o 
  -3   2  16     2835.82     2518.61     96.12 o 
  -2   2  16      543.98      495.48     66.28 o 
  -1   2  16     1626.97     1549.83     66.26 o 
   0   2  16      888.98      809.35     35.19 o 
   1   2  16      773.31      764.29     31.09 o 
   2   2  16      646.66      636.65     32.78 o 
   3   2  16      782.03      727.34     34.33 o 
   4   2  16      556.97      575.01     23.38 o 
  -9   3  16       55.41       56.04     11.62 o 
  -8   3  16      909.53      924.40     38.80 o 
  -7   3  16       32.28       39.29     11.54 o 
  -6   3  16     1325.43     1302.20     95.41 o 
  -5   3  16        2.21        0.77      6.69 o 
  -4   3  16     1046.28     1007.62     47.76 o 
  -3   3  16      941.19      933.64     75.99 o 
  -2   3  16     1131.69     1208.62     54.63 o 
  -1   3  16     1190.18     1214.53     45.61 o 
   0   3  16      279.74      269.32     28.06 o 
   1   3  16      864.80      896.68     34.84 o 
   2   3  16       82.91       65.53     10.77 o 
   3   3  16      435.65      451.49     24.85 o 
   4   3  16        7.01        2.35      6.99 o 
  -9   4  16      437.00      519.62     35.16 o 
  -8   4  16      112.58      123.73     14.14 o 
  -7   4  16      932.43      990.79     48.59 o 
  -6   4  16      171.87      172.93     18.48 o 
  -5   4  16     1741.84     1828.98     74.31 o 
  -4   4  16      385.55      414.30     27.16 o 
  -3   4  16     4024.41     4154.46    227.12 o 
  -2   4  16      246.61      250.03     21.14 o 
  -1   4  16     3133.86     3278.27    101.55 o 
   0   4  16      117.59      120.31     13.97 o 
   1   4  16     1025.66     1107.12     40.23 o 
   2   4  16      118.14      130.44     13.79 o 
   3   4  16      325.30      332.78     21.32 o 
   4   4  16      190.78      160.85     14.36 o 
  -8   5  16      721.58      773.07     43.28 o 
  -7   5  16       99.01      108.59     12.75 o 
  -6   5  16      595.71      642.95     51.93 o 
  -5   5  16      195.96      217.40     19.70 o 
  -4   5  16      498.74      505.33     31.05 o 
  -3   5  16      456.01      513.40     31.05 o 
  -2   5  16      620.09      627.42     28.07 o 
  -1   5  16      746.50      771.53     53.29 o 
   0   5  16       89.31      112.26     19.10 o 
   1   5  16      847.61      918.59     35.49 o 
   2   5  16       69.69       91.72     15.02 o 
   3   5  16      378.85      365.24     22.46 o 
  -8   6  16      158.12      172.53     23.22 o 
  -7   6  16      206.30      258.05     23.53 o 
  -6   6  16       46.67       70.73     13.34 o 
  -5   6  16     1440.76     1570.51     66.55 o 
  -4   6  16      122.82      181.49     18.48 o 
  -3   6  16     2856.69     2770.76    112.72 o 
  -2   6  16       38.87       54.07      9.72 o 
  -1   6  16      880.11      869.68     37.19 o 
   0   6  16       66.70       86.41     12.79 o 
   1   6  16      134.67      124.84     15.80 o 
   2   6  16      142.04      128.60     15.11 o 
   3   6  16        0.83        9.85      9.35 o 
  -7   7  16       16.70       10.13      9.55 o 
  -6   7  16       33.85       34.62     16.89 o 
  -5   7  16        2.55        7.77     10.55 o 
  -4   7  16       66.30       84.10     16.89 o 
  -3   7  16      361.85      385.66     26.56 o 
  -2   7  16       32.53       56.82     10.21 o 
  -1   7  16       36.55       65.54     11.45 o 
   0   7  16       37.60       52.68     11.37 o 
   1   7  16       39.58       50.58     12.10 o 
   2   7  16       71.60       69.22     13.97 o 
  -6   8  16        1.19       -5.91     10.98 o 
  -5   8  16      174.27      204.33     28.71 o 
  -4   8  16        6.85        8.44     12.24 o 
  -3   8  16      190.86      230.68     15.23 o 
  -2   8  16       10.98       10.25      7.43 o 
  -1   8  16       27.32       23.54      9.37 o 
   0   8  16       13.73       10.90      8.61 o 
   1   8  16       26.79       25.50     15.15 o 
  -5   9  16       22.05       18.58     15.20 o 
  -4   9  16        7.88        5.91     11.82 o 
  -3   9  16      108.30      116.47     11.93 o 
  -2   9  16        2.64        1.78      7.69 o 
  -1   9  16       23.37       45.75     11.53 o 
   0   9  16       19.86       12.25     11.62 o 
  -3  10  16       43.88       39.61     10.75 o 
  -2  10  16        2.73       -6.68      9.20 o 
  -9   1  17      145.31      160.40     20.54 o 
  -8   1  17      137.37      141.04     28.28 o 
  -7   1  17       21.00       18.47      9.84 o 
  -6   1  17        0.67        4.42      7.69 o 
  -5   1  17        0.06        7.18      7.76 o 
  -4   1  17        5.40       -0.99      7.09 o 
  -3   1  17       22.89       20.74      9.50 o 
  -2   1  17      402.35      341.53     26.27 o 
  -1   1  17       34.76       34.18     11.03 o 
   0   1  17       65.95       55.56     13.09 o 
   1   1  17        1.67       -3.77      5.80 o 
   2   1  17       76.57       74.91     10.22 o 
   3   1  17       92.23       92.05     10.67 o 
  -8   2  17       90.02       92.22     30.40 o 
  -7   2  17       65.92       73.80     14.89 o 
  -6   2  17      292.03      308.90     27.44 o 
  -5   2  17      188.41      162.99     18.20 o 
  -4   2  17      230.26      189.67     21.53 o 
  -3   2  17        6.78       15.93      9.29 o 
  -2   2  17      479.68      444.08     29.55 o 
  -1   2  17      867.39      810.12     43.28 o 
   0   2  17      437.91      435.68     30.45 o 
   1   2  17      104.83       92.79     11.79 o 
   2   2  17       51.72       63.57     11.24 o 
   3   2  17        1.18        3.11      7.08 o 
  -8   3  17        2.13        7.62     10.98 o 
  -7   3  17        1.28       -3.38      7.76 o 
  -6   3  17        2.99       -3.21      7.30 o 
  -5   3  17        1.89        5.28      8.04 o 
  -4   3  17        2.22       -0.91      7.60 o 
  -3   3  17       88.83      107.41     15.49 o 
  -2   3  17       17.64       13.45      8.64 o 
  -1   3  17       22.45       31.59      8.75 o 
   0   3  17       71.72       61.09     11.37 o 
   1   3  17        9.55        5.83      6.90 o 
   2   3  17        7.65       11.76      8.03 o 
   3   3  17      136.44      145.06     13.72 o 
  -8   4  17      313.50      333.80     27.12 o 
  -7   4  17      471.09      431.14     29.83 o 
  -6   4  17      499.93      486.20     74.30 o 
  -5   4  17      722.79      701.28     38.81 o 
  -4   4  17      567.62      537.25     33.13 o 
  -3   4  17     1160.55     1190.82     76.41 o 
  -2   4  17        6.27        4.13      8.44 o 
  -1   4  17      364.50      384.24     26.45 o 
   0   4  17      326.62      351.86     34.97 o 
   1   4  17      644.60      727.57     57.26 o 
   2   4  17      873.48      914.70     53.46 o 
   3   4  17       54.20       63.39     14.87 o 
  -8   5  17        5.39        0.61      8.64 o 
  -7   5  17        5.10       -5.91     11.82 o 
  -6   5  17      399.09      377.59     27.98 o 
  -5   5  17       76.68       84.41     15.22 o 
  -4   5  17      958.74      913.28     45.97 o 
  -3   5  17      899.52      860.21     65.86 o 
  -2   5  17      115.41      135.14     17.01 o 
  -1   5  17        5.16       -1.47      5.91 o 
   0   5  17       91.08       71.67     12.88 o 
   1   5  17       16.12        8.63      8.86 o 
   2   5  17       29.65       48.83     10.84 o 
  -7   6  17      812.93      852.76     65.86 o 
  -6   6  17      291.26      269.02     23.26 o 
  -5   6  17     2082.19     1996.70     81.19 o 
  -4   6  17     1843.36     1810.67     74.92 o 
  -3   6  17     1178.93     1234.44     56.42 o 
  -2   6  17      220.23      247.41     17.45 o 
  -1   6  17      410.27      431.23     24.68 o 
   0   6  17      846.65      866.59     68.73 o 
   1   6  17      677.49      665.52     52.49 o 
   2   6  17      525.83      604.87     28.97 o 
  -6   7  17      366.80      379.10     40.53 o 
  -5   7  17       70.28       85.14     16.46 o 
  -4   7  17      285.48      301.91     24.13 o 
  -3   7  17        0.34       -4.94      7.69 o 
  -2   7  17      282.18      295.37     19.41 o 
  -1   7  17        2.45       -0.17      8.32 o 
   0   7  17      672.00      719.08     35.21 o 
   1   7  17       13.08        1.80      8.37 o 
  -5   8  17     1240.72     1191.34     79.37 o 
  -4   8  17      307.03      327.55     37.99 o 
  -3   8  17     1330.97     1466.24     64.48 o 
  -2   8  17     1061.77     1073.22     55.74 o 
  -1   8  17      483.46      468.19     26.52 o 
   0   8  17      665.77      732.90     50.24 o 
  -3   9  17       14.51       16.32     10.70 o 
  -2   9  17      204.69      202.59     17.05 o 
  -8   0  18       31.21       19.42     16.04 o 
  -7   0  18        1.12        2.53     14.35 o 
  -6   0  18     1046.35      960.84     70.08 o 
  -5   0  18      120.51       78.52     21.11 o 
  -4   0  18      484.22      464.38     43.90 o 
  -3   0  18       43.20       26.17     14.35 o 
  -2   0  18      331.21      327.60     37.99 o 
  -1   0  18      128.57       91.19     22.80 o 
   0   0  18      681.01      682.21     57.41 o 
   1   0  18      111.50      152.82     28.71 o 
   2   0  18      361.36      446.16     35.81 o 
  -8   1  18     1480.40     1525.66     69.55 o 
  -7   1  18      292.63      331.36     27.76 o 
  -6   1  18     1636.29     1712.78     74.02 o 
  -5   1  18      174.06      201.04     24.49 o 
  -4   1  18     1496.15     1425.70     63.88 o 
  -3   1  18      659.05      661.91     38.48 o 
  -2   1  18     1444.21     1432.05     64.78 o 
  -1   1  18      708.70      647.02     53.19 o 
   0   1  18      744.30      786.85     75.14 o 
   1   1  18      988.75     1059.79     39.84 o 
   2   1  18      125.08      131.47     13.50 o 
  -8   2  18        2.23       -7.60      8.36 o 
  -7   2  18      117.96      123.79     18.14 o 
  -6   2  18       51.23       65.75     14.29 o 
  -5   2  18       53.79       37.02     11.90 o 
  -4   2  18      497.98      500.30     37.57 o 
  -3   2  18      126.69      118.21     17.31 o 
  -2   2  18     1344.47     1366.83     62.69 o 
  -1   2  18       32.04       28.48     11.30 o 
   0   2  18      849.22      815.35     45.37 o 
   1   2  18       44.87       35.28     11.04 o 
   2   2  18     1749.94     1797.96     59.83 o 
  -7   3  18       91.96      133.57     17.91 o 
  -6   3  18     1548.74     1580.67     85.28 o 
  -5   3  18      253.61      237.79     22.98 o 
  -4   3  18     2144.62     2272.60     91.34 o 
  -3   3  18     1010.43     1040.02     51.62 o 
  -2   3  18      640.52      669.55     39.10 o 
  -1   3  18      757.97      769.02     42.68 o 
   0   3  18      498.35      497.73     31.15 o 
   1   3  18      870.64      855.59     39.78 o 
   2   3  18      796.82      797.66     34.47 o 
  -7   4  18        1.11        8.55     12.66 o 
  -6   4  18      186.75      175.04     21.11 o 
  -5   4  18       96.28       82.46     14.93 o 
  -4   4  18      192.02      201.38     21.19 o 
  -3   4  18      117.42       88.17     15.39 o 
  -2   4  18      293.93      293.67     25.08 o 
  -1   4  18      145.94      163.88     15.55 o 
   0   4  18      760.59      841.16     38.49 o 
   1   4  18       79.14       77.38     14.25 o 
  -7   5  18      216.81      275.05     24.99 o 
  -6   5  18      905.08      890.93     46.24 o 
  -5   5  18       13.99       33.16     11.90 o 
  -4   5  18      513.70      564.04     54.88 o 
  -3   5  18      255.22      233.61     31.66 o 
  -2   5  18      166.09      222.06     30.40 o 
  -1   5  18       19.72       20.12      9.07 o 
   0   5  18      744.72      790.97     37.62 o 
   1   5  18      244.12      219.00     20.08 o 
  -6   6  18        8.75        2.81      9.12 o 
  -5   6  18       85.38       86.71     15.52 o 
  -4   6  18      551.24      583.45     35.52 o 
  -3   6  18      449.06      363.98     44.75 o 
  -2   6  18      198.00      251.27     23.19 o 
  -1   6  18       35.38       44.26     11.04 o 
   0   6  18      174.19      171.42     17.51 o 
  -5   7  18       25.99       44.67     12.83 o 
  -4   7  18       19.55       44.51     12.49 o 
  -3   7  18        1.95        3.85      9.50 o 
  -2   7  18      416.22      463.96     24.86 o 
  -1   7  18      161.88      187.28     17.38 o 
  -7   1  19       30.00       13.21     19.42 o 
  -6   1  19      207.00      193.93     22.09 o 
  -5   1  19       90.62       93.03     16.09 o 
  -4   1  19        0.32        2.01      8.64 o 
  -3   1  19      132.86      118.02     17.88 o 
  -2   1  19        3.31        3.70      8.64 o 
  -1   1  19        2.97        9.34      9.24 o 
   0   1  19        4.38        0.44      9.24 o 
   1   1  19      415.43      434.00     34.33 o 
  -7   2  19       88.10       92.69     17.31 o 
  -6   2  19      275.04      253.57     35.88 o 
  -5   2  19       62.62       40.55     14.35 o 
  -4   2  19        0.45       -0.84      7.76 o 
  -3   2  19      121.27      121.34     17.91 o 
  -2   2  19       17.61        8.39      9.29 o 
  -1   2  19        4.14        3.84      8.90 o 
   0   2  19      168.56      165.25     21.49 o 
   1   2  19        0.27        1.42      8.41 o 
  -6   3  19       18.93       19.65     13.93 o 
  -5   3  19      476.41      449.89     32.22 o 
  -4   3  19       18.21        3.25      8.04 o 
  -3   3  19      180.94      139.91     18.99 o 
  -2   3  19      266.81      212.26     22.69 o 
  -1   3  19      323.60      315.78     38.84 o 
   0   3  19        6.90        6.78      8.05 o 
  -6   4  19        6.53        3.51      9.50 o 
  -5   4  19       39.59       32.08     11.76 o 
  -4   4  19        2.22       25.73     21.53 o 
  -3   4  19      642.20      562.98     36.09 o 
  -2   4  19       53.78       53.51     13.94 o 
  -1   4  19      223.47      178.71     25.33 o 
   0   4  19        4.94        3.88      7.82 o 
  -5   5  19      179.88      198.91     22.38 o 
  -4   5  19       28.63       55.69     14.02 o 
  -3   5  19      988.34      948.35     49.54 o 
  -2   5  19      531.31      451.98     31.63 o 
  -1   5  19      717.93      755.16     39.72 o 
  -4   6  19        6.63       -3.38     11.82 o 
  -3   6  19      614.92      586.26     76.41 o 
  -2   6  19      150.39      152.94     19.99 o 
  -5   0  20     1119.75     1149.12     81.90 o 
  -4   0  20     1244.90     1254.66     86.97 o 
  -3   0  20      598.63      642.53     56.57 o 
  -2   0  20     2947.25     2914.60    163.80 o 
  -1   0  20      387.47      318.31     41.37 o 
  -5   1  20       80.04      106.16     22.37 o 
  -4   1  20       47.21       65.45     23.64 o 
  -3   1  20       21.40       26.90     15.62 o 
  -2   1  20        3.15       10.13     10.10 o 
  -1   1  20      187.53      150.26     26.17 o 
  -5   2  20      813.97      815.92     45.96 o 
  -4   2  20      861.62      891.51     48.95 o 
  -3   2  20      230.06      222.50     24.17 o 
  -2   2  20     1707.85     1658.51    127.07 o 
  -1   2  20      191.38      224.09     37.99 o 
  -4   3  20       99.74       82.60     25.33 o 
  -3   3  20      307.71      285.18     27.16 o 
  -2   3  20       80.16       76.73     16.35 o 
                                                 
